# Supplementary material for: cis-Bis(4-methyl­piperazine-1-carbo­dithio­ato-κ2 S,S′)bis­(pyridine-κN)cadmium
Source: Acta Crystallogr Sect E Struct Rep Online. 2011 Dec 23;68(Pt 1):m89. doi: 10.1107/S1600536811054791 (PMC3254348; doi:10.1107/S1600536811054791)
Supplement: Supplementary file 1 [file e-68-00m89-sup1.cif]

##############################################################################
#                                                                            #
# This CIF contains the data in a paper accepted for publication in          #
# Acta Crystallographica Section E. It conforms to the requirements of       #
# Notes for Authors for Acta Crystallographica Section E, and has been       #
# peer reviewed under the auspices of the IUCr Commission on Journals.       #
#                                                                            #
# Full details of the Crystallographic Information File format               #
# are given in the paper "The Crystallographic Information File (CIF):       #
# a New Standard Archive File for Crystallography" by S. R. Hall, F. H.      #
# Allen and I. D. Brown [Acta Cryst. (1991), A47, 655-685].                  #
#                                                                            #
# The current version of the core CIF dictionary is obtainable from          #
# ftp://ftp.iucr.org/pub/cif_core.dic.                                       #
#                                                                            #
# Software is freely available for graphical display of the structure(s)     #
# in this CIF. For information consult the CIF software page                 #
# http://www.iucr.org/resources/cif/software.                                #
#                                                                            #
# This file may be used for bona fide research purposes within the           #
# scientific community so long as proper attribution is given to the journal # 
# article from which it was obtained.                                        #
#                                                                            #
##############################################################################
data_I
_audit_creation_method     SHELXL-97
_chemical_name_systematic
;
<i>cis</i>-Bis(4-methylpiperazine-1-carbodithioato-
\k^2^<i>S</i>,<i>S</i>')bis(pyridine-\k<i>N</i>)cadmium
;
_chemical_name_common     ?
_chemical_formula_moiety     'C22 H32 Cd N6 S4'
_chemical_formula_sum     'C22 H32 Cd N6 S4'
_chemical_formula_iupac     '[Cd (C6 H11 N2 S2)2 (C5 H5 N)2]'
_chemical_formula_weight     621.18
_chemical_melting_point     ?
_symmetry_cell_setting     monoclinic
_symmetry_space_group_name_H-M     'C 2/c'
_symmetry_space_group_name_Hall     '-C 2yc'
loop_
    _symmetry_equiv_pos_as_xyz
    'x, y, z'
    '-x, y, -z+1/2'
    'x+1/2, y+1/2, z'
    '-x+1/2, y+1/2, -z+1/2'
    '-x, -y, -z'
    'x, -y, z-1/2'
    '-x+1/2, -y+1/2, -z'
    'x+1/2, -y+1/2, z-1/2'
_cell_length_a     17.7065(7)
_cell_length_b     8.7806(6)
_cell_length_c     20.6171(8)
_cell_angle_alpha     90.00
_cell_angle_beta     122.276(5)
_cell_angle_gamma     90.00
_cell_volume     2710.1(2)
_cell_formula_units_Z     4
_cell_measurement_reflns_used     11642
_cell_measurement_theta_min     3.4817
_cell_measurement_theta_max     29.0811
_cell_measurement_temperature     293(2)
_exptl_crystal_description     block
_exptl_crystal_colour     white
_exptl_crystal_size_max     0.3
_exptl_crystal_size_mid     0.2
_exptl_crystal_size_min     0.2
_exptl_crystal_density_diffrn     1.522
_exptl_crystal_density_meas     ?
_exptl_crystal_density_method     'not measured'
_exptl_crystal_F_000     1272
_exptl_absorpt_coefficient_mu     1.136
_exptl_absorpt_correction_type     multi-scan
_exptl_absorpt_process_details     '(CrysAlis RED; Oxford Diffraction, 2010)'
_exptl_absorpt_correction_T_min     0.64486
_exptl_absorpt_correction_T_max     1.00000
_exptl_special_details
;
<i>CrysAlis PRO</i>, Oxford Diffraction Ltd., Version 1.171.34.40 (release
27--08-2010 CrysAlis171. NET) (compiled Aug 27 2010,11:50:40) Empirical
absorption correction using spherical harmonics, implemented in SCALE3 ABSPACK
scaling algorithm.
;
_diffrn_ambient_temperature     293(2)
_diffrn_radiation_type     MoK\a
_diffrn_radiation_wavelength     0.71073
_diffrn_radiation_source     'fine-focus sealed tube'
_diffrn_radiation_monochromator     graphite
_diffrn_measurement_device_type     'Oxford Diffraction Xcalibur Sapphire3'
_diffrn_measurement_method     \w
_diffrn_detector_area_resol_mean     16.1049
_diffrn_reflns_number     24135
_diffrn_reflns_av_R_equivalents     0.0469
_diffrn_reflns_av_sigmaI/netI     0.0205
_diffrn_reflns_theta_min     3.80
_diffrn_reflns_theta_max     25.00
_diffrn_reflns_theta_full     25.00
_diffrn_measured_fraction_theta_max     0.997
_diffrn_measured_fraction_theta_full     0.997
_diffrn_reflns_limit_h_min     -20
_diffrn_reflns_limit_h_max     20
_diffrn_reflns_limit_k_min     -10
_diffrn_reflns_limit_k_max     10
_diffrn_reflns_limit_l_min     -24
_diffrn_reflns_limit_l_max     24
_diffrn_standards_number     0
_diffrn_standards_interval_count     0
_diffrn_standards_interval_time     0
_diffrn_standards_decay_%     0
_refine_special_details
;
Refinement of <i>F</i>^2^ against ALL reflections. The weighted <i>R</i>-factor
<i>wR</i> and goodness of fit <i>S</i> are based on <i>F</i>^2^, conventional
<i>R</i>-factors <i>R</i> are based on <i>F</i>, with <i>F</i> set to zero for
negative <i>F</i>^2^. The threshold expression of <i>F</i>^2^ >
\s(<i>F</i>^2^) is used only for calculating <i>R</i>-factors(gt) <i>etc</i>.
and is not relevant to the choice of reflections for refinement.
<i>R</i>-factors based on <i>F</i>^2^ are statistically about twice as large
as those based on <i>F</i>, and <i>R</i>- factors based on ALL data will be
even larger.
;
_reflns_number_total     2383
_reflns_number_gt     2088
_reflns_threshold_expression     I>2sigma(I)
_refine_ls_structure_factor_coef     Fsqd
_refine_ls_matrix_type     full
_refine_ls_R_factor_all     0.0333
_refine_ls_R_factor_gt     0.0261
_refine_ls_wR_factor_gt     0.0525
_refine_ls_wR_factor_ref     0.0567
_refine_ls_goodness_of_fit_ref     1.071
_refine_ls_restrained_S_all     1.071
_refine_ls_number_reflns     2383
_refine_ls_number_parameters     151
_refine_ls_number_restraints     0
_refine_ls_hydrogen_treatment     constr
_refine_ls_weighting_scheme     calc
_refine_ls_weighting_details
         'calc w=1/[\s^2^(Fo^2^)+(0.0157P)^2^+4.0129P] where P=(Fo^2^+2Fc^2^)/3'
_atom_sites_solution_hydrogens     geom
_atom_sites_solution_primary     direct
_atom_sites_solution_secondary     difmap
_refine_ls_shift/su_max     0.000
_refine_ls_shift/su_mean     0.000
_refine_diff_density_max     0.402
_refine_diff_density_min     -0.300
_refine_ls_extinction_method     none
_refine_ls_extinction_coef     ?
loop_
    _atom_type_symbol
    _atom_type_description
    _atom_type_scat_dispersion_real
    _atom_type_scat_dispersion_imag
    _atom_type_scat_source
    'C' 'C' 0.0033 0.0016
                         'International Tables Vol C Tables 4.2.6.8 and 6.1.1.4'
    'H' 'H' 0.0000 0.0000
                         'International Tables Vol C Tables 4.2.6.8 and 6.1.1.4'
    'N' 'N' 0.0061 0.0033
                         'International Tables Vol C Tables 4.2.6.8 and 6.1.1.4'
    'S' 'S' 0.1246 0.1234
                         'International Tables Vol C Tables 4.2.6.8 and 6.1.1.4'
    'Cd' 'Cd' -0.8075 1.2024
                         'International Tables Vol C Tables 4.2.6.8 and 6.1.1.4'
_computing_data_collection     'CrysAlis PRO (Oxford Diffraction, 2010)'
_computing_cell_refinement     'CrysAlis PRO (Oxford Diffraction, 2010)'
_computing_data_reduction     'CrysAlis RED (Oxford Diffraction, 2010)'
_computing_structure_solution     'SHELXS97 (Sheldrick, 2008)'
_computing_structure_refinement     'SHELXL97 (Sheldrick, 2008)'
_computing_molecular_graphics     'ORTEP-3 (Farrugia, 1997)'
_computing_publication_material
                                'PLATON (Spek, 2009) and PARST (Nardelli, 1995)'
loop_
    _atom_site_type_symbol
    _atom_site_label
    _atom_site_fract_x
    _atom_site_fract_y
    _atom_site_fract_z
    _atom_site_U_iso_or_equiv
    _atom_site_adp_type
    _atom_site_calc_flag
    _atom_site_refinement_flags
    _atom_site_occupancy
    _atom_site_symmetry_multiplicity
    _atom_site_disorder_assembly
    _atom_site_disorder_group
    Cd Cd1 0.0000 0.14900(3) 0.2500 0.04703(10) Uani d S 1 2 . .
    S S1 0.08961(5) 0.12653(8) 0.17998(4) 0.05259(19) Uani d . 1 1 . .
    S S2 -0.07368(5) -0.05272(9) 0.13462(4) 0.0550(2) Uani d . 1 1 . .
    C C1 0.01848(16) -0.0220(3) 0.12909(13) 0.0415(6) Uani d . 1 1 . .
    N N2 0.03409(14) -0.1100(3) 0.08483(12) 0.0472(5) Uani d . 1 1 . .
    C C3 -0.01499(18) -0.2496(3) 0.04814(16) 0.0552(7) Uani d . 1 1 . .
    H H3A -0.0316 -0.2518 -0.0049 0.066 Uiso calc R 1 1 . .
    H H3B -0.0692 -0.2532 0.0490 0.066 Uiso calc R 1 1 . .
    C C4 0.04322(18) -0.3850(3) 0.09059(16) 0.0537(7) Uani d . 1 1 . .
    H H4A 0.0569 -0.3849 0.1428 0.064 Uiso calc R 1 1 . .
    H H4B 0.0109 -0.4780 0.0660 0.064 Uiso calc R 1 1 . .
    N N5 0.12635(14) -0.3821(3) 0.09173(12) 0.0486(5) Uani d . 1 1 . .
    C C6 0.17350(18) -0.2393(3) 0.12557(16) 0.0535(7) Uani d . 1 1 . .
    H H6A 0.2272 -0.2361 0.1239 0.064 Uiso calc R 1 1 . .
    H H6B 0.1913 -0.2354 0.1789 0.064 Uiso calc R 1 1 . .
    C C7 0.11636(19) -0.1028(3) 0.08401(17) 0.0552(7) Uani d . 1 1 . .
    H H7A 0.1487 -0.0101 0.1089 0.066 Uiso calc R 1 1 . .
    H H7B 0.1018 -0.1019 0.0315 0.066 Uiso calc R 1 1 . .
    C C8 0.1830(2) -0.5113(4) 0.13378(18) 0.0658(8) Uani d . 1 1 . .
    H H8A 0.2363 -0.5078 0.1323 0.099 Uiso calc R 1 1 . .
    H H8B 0.1514 -0.6042 0.1107 0.099 Uiso calc R 1 1 . .
    H H8C 0.1988 -0.5070 0.1861 0.099 Uiso calc R 1 1 . .
    N N9 -0.09469(14) 0.3546(3) 0.16984(11) 0.0476(5) Uani d . 1 1 . .
    C C10 -0.13114(18) 0.3577(4) 0.09431(15) 0.0561(7) Uani d . 1 1 . .
    H H10 -0.1166 0.2808 0.0718 0.067 Uiso calc R 1 1 . .
    C C11 -0.1891(2) 0.4693(4) 0.04841(17) 0.0701(9) Uani d . 1 1 . .
    H H11 -0.2141 0.4665 -0.0043 0.084 Uiso calc R 1 1 . .
    C C12 -0.2098(2) 0.5841(4) 0.0804(2) 0.0707(9) Uani d . 1 1 . .
    H H12 -0.2492 0.6608 0.0501 0.085 Uiso calc R 1 1 . .
    C C13 -0.1715(2) 0.5845(4) 0.1582(2) 0.0702(9) Uani d . 1 1 . .
    H H13 -0.1833 0.6625 0.1821 0.084 Uiso calc R 1 1 . .
    C C14 -0.1153(2) 0.4675(4) 0.20016(17) 0.0625(8) Uani d . 1 1 . .
    H H14 -0.0902 0.4674 0.2529 0.075 Uiso calc R 1 1 . .
loop_
    _atom_site_aniso_label
    _atom_site_aniso_U_11
    _atom_site_aniso_U_22
    _atom_site_aniso_U_33
    _atom_site_aniso_U_12
    _atom_site_aniso_U_13
    _atom_site_aniso_U_23
    Cd1 0.05092(17) 0.05401(19) 0.03837(15) 0.000 0.02532(13) 0.000
    S1 0.0537(4) 0.0546(4) 0.0574(4) -0.0160(3) 0.0350(4) -0.0129(3)
    S2 0.0477(4) 0.0652(5) 0.0606(4) -0.0153(3) 0.0346(4) -0.0175(4)
    C1 0.0434(14) 0.0443(15) 0.0351(13) 0.0004(12) 0.0198(11) 0.0044(11)
    N2 0.0480(12) 0.0535(14) 0.0487(12) -0.0072(10) 0.0317(11) -0.0095(10)
    C3 0.0494(16) 0.066(2) 0.0482(16) -0.0072(14) 0.0247(14) -0.0184(14)
    C4 0.0593(17) 0.0576(18) 0.0497(16) -0.0190(14) 0.0330(14) -0.0141(13)
    N5 0.0534(13) 0.0503(14) 0.0459(12) -0.0031(11) 0.0291(11) -0.0021(10)
    C6 0.0502(16) 0.0602(18) 0.0599(17) -0.0077(14) 0.0360(14) -0.0033(15)
    C7 0.0668(18) 0.0536(17) 0.0679(19) -0.0057(14) 0.0511(16) -0.0017(14)
    C8 0.0697(19) 0.060(2) 0.0642(19) 0.0003(16) 0.0330(16) 0.0036(16)
    N9 0.0469(12) 0.0577(14) 0.0362(11) 0.0016(11) 0.0208(10) -0.0025(11)
    C10 0.0576(17) 0.072(2) 0.0430(15) -0.0001(16) 0.0295(14) -0.0007(15)
    C11 0.065(2) 0.096(3) 0.0455(17) 0.0059(19) 0.0269(16) 0.0226(18)
    C12 0.0588(19) 0.072(2) 0.081(2) 0.0091(17) 0.0365(18) 0.034(2)
    C13 0.078(2) 0.0545(19) 0.080(2) 0.0082(17) 0.0436(19) 0.0018(17)
    C14 0.071(2) 0.063(2) 0.0449(16) 0.0074(16) 0.0251(15) -0.0054(15)
_geom_special_details
;
All e.s.d.'s (except the e.s.d. in the dihedral angle between two l.s. planes)
are estimated using the full covariance matrix. The cell e.s.d.'s are taken
into account individually in the estimation of e.s.d.'s in distances, angles
and torsion angles; correlations between e.s.d.'s in cell parameters are only
used when they are defined by crystal symmetry. An approximate (isotropic)
treatment of cell e.s.d.'s is used for estimating e.s.d.'s involving l.s.
planes.
;
loop_
    _geom_bond_atom_site_label_1
    _geom_bond_atom_site_label_2
    _geom_bond_site_symmetry_2
    _geom_bond_distance
    _geom_bond_publ_flag
    Cd1 N9 2 2.417(2) ?
    Cd1 N9 . 2.417(2) ?
    Cd1 S1 2 2.6621(7) ?
    Cd1 S1 . 2.6621(7) ?
    Cd1 S2 . 2.6803(7) ?
    Cd1 S2 2 2.6803(7) ?
    S1 C1 . 1.725(3) ?
    S2 C1 . 1.717(2) ?
    C1 N2 . 1.333(3) ?
    N2 C3 . 1.459(3) ?
    N2 C7 . 1.467(3) ?
    C3 C4 . 1.510(4) ?
    C3 H3A . 0.9700 ?
    C3 H3B . 0.9700 ?
    C4 N5 . 1.460(3) ?
    C4 H4A . 0.9700 ?
    C4 H4B . 0.9700 ?
    N5 C8 . 1.455(4) ?
    N5 C6 . 1.460(3) ?
    C6 C7 . 1.506(4) ?
    C6 H6A . 0.9700 ?
    C6 H6B . 0.9700 ?
    C7 H7A . 0.9700 ?
    C7 H7B . 0.9700 ?
    C8 H8A . 0.9600 ?
    C8 H8B . 0.9600 ?
    C8 H8C . 0.9600 ?
    N9 C14 . 1.323(3) ?
    N9 C10 . 1.330(3) ?
    C10 C11 . 1.368(4) ?
    C10 H10 . 0.9300 ?
    C11 C12 . 1.359(5) ?
    C11 H11 . 0.9300 ?
    C12 C13 . 1.368(4) ?
    C12 H12 . 0.9300 ?
    C13 C14 . 1.369(4) ?
    C13 H13 . 0.9300 ?
    C14 H14 . 0.9300 ?
loop_
    _geom_angle_atom_site_label_1
    _geom_angle_atom_site_label_2
    _geom_angle_atom_site_label_3
    _geom_angle_site_symmetry_1
    _geom_angle_site_symmetry_3
    _geom_angle
    _geom_angle_publ_flag
    N9 Cd1 N9 2 . 83.36(10) ?
    N9 Cd1 S1 2 2 94.66(5) ?
    N9 Cd1 S1 . 2 91.69(5) ?
    N9 Cd1 S1 2 . 91.69(5) ?
    N9 Cd1 S1 . . 94.66(5) ?
    S1 Cd1 S1 2 . 171.50(3) ?
    N9 Cd1 S2 2 . 158.69(5) ?
    N9 Cd1 S2 . . 93.18(5) ?
    S1 Cd1 S2 2 . 106.48(2) ?
    S1 Cd1 S2 . . 67.56(2) ?
    N9 Cd1 S2 2 2 93.18(5) ?
    N9 Cd1 S2 . 2 158.69(5) ?
    S1 Cd1 S2 2 2 67.56(2) ?
    S1 Cd1 S2 . 2 106.48(2) ?
    S2 Cd1 S2 . 2 97.27(4) ?
    C1 S1 Cd1 . . 86.15(8) ?
    C1 S2 Cd1 . . 85.73(9) ?
    N2 C1 S2 . . 120.42(19) ?
    N2 C1 S1 . . 120.25(18) ?
    S2 C1 S1 . . 119.31(15) ?
    C1 N2 C3 . . 123.9(2) ?
    C1 N2 C7 . . 123.6(2) ?
    C3 N2 C7 . . 110.5(2) ?
    N2 C3 C4 . . 109.1(2) ?
    N2 C3 H3A . . 109.9 ?
    C4 C3 H3A . . 109.9 ?
    N2 C3 H3B . . 109.9 ?
    C4 C3 H3B . . 109.9 ?
    H3A C3 H3B . . 108.3 ?
    N5 C4 C3 . . 111.5(2) ?
    N5 C4 H4A . . 109.3 ?
    C3 C4 H4A . . 109.3 ?
    N5 C4 H4B . . 109.3 ?
    C3 C4 H4B . . 109.3 ?
    H4A C4 H4B . . 108.0 ?
    C8 N5 C4 . . 111.4(2) ?
    C8 N5 C6 . . 110.4(2) ?
    C4 N5 C6 . . 109.7(2) ?
    N5 C6 C7 . . 111.9(2) ?
    N5 C6 H6A . . 109.2 ?
    C7 C6 H6A . . 109.2 ?
    N5 C6 H6B . . 109.2 ?
    C7 C6 H6B . . 109.2 ?
    H6A C6 H6B . . 107.9 ?
    N2 C7 C6 . . 109.2(2) ?
    N2 C7 H7A . . 109.8 ?
    C6 C7 H7A . . 109.8 ?
    N2 C7 H7B . . 109.8 ?
    C6 C7 H7B . . 109.8 ?
    H7A C7 H7B . . 108.3 ?
    N5 C8 H8A . . 109.5 ?
    N5 C8 H8B . . 109.5 ?
    H8A C8 H8B . . 109.5 ?
    N5 C8 H8C . . 109.5 ?
    H8A C8 H8C . . 109.5 ?
    H8B C8 H8C . . 109.5 ?
    C14 N9 C10 . . 117.0(2) ?
    C14 N9 Cd1 . . 120.15(18) ?
    C10 N9 Cd1 . . 122.80(19) ?
    N9 C10 C11 . . 122.7(3) ?
    N9 C10 H10 . . 118.6 ?
    C11 C10 H10 . . 118.6 ?
    C12 C11 C10 . . 119.5(3) ?
    C12 C11 H11 . . 120.2 ?
    C10 C11 H11 . . 120.2 ?
    C11 C12 C13 . . 118.5(3) ?
    C11 C12 H12 . . 120.7 ?
    C13 C12 H12 . . 120.7 ?
    C12 C13 C14 . . 118.5(3) ?
    C12 C13 H13 . . 120.8 ?
    C14 C13 H13 . . 120.8 ?
    N9 C14 C13 . . 123.7(3) ?
    N9 C14 H14 . . 118.2 ?
    C13 C14 H14 . . 118.2 ?
loop_
    _geom_torsion_atom_site_label_1
    _geom_torsion_atom_site_label_2
    _geom_torsion_atom_site_label_3
    _geom_torsion_atom_site_label_4
    _geom_torsion_site_symmetry_1
    _geom_torsion_site_symmetry_2
    _geom_torsion_site_symmetry_3
    _geom_torsion_site_symmetry_4
    _geom_torsion
    _geom_torsion_publ_flag
    N9 Cd1 S1 C1 2 . . . 178.45(10) ?
    N9 Cd1 S1 C1 . . . . -98.07(10) ?
    S1 Cd1 S1 C1 2 . . . 40.12(8) ?
    S2 Cd1 S1 C1 . . . . -6.55(8) ?
    S2 Cd1 S1 C1 2 . . . 84.63(9) ?
    N9 Cd1 S2 C1 2 . . . 20.45(18) ?
    N9 Cd1 S2 C1 . . . . 100.31(10) ?
    S1 Cd1 S2 C1 2 . . . -166.98(8) ?
    S1 Cd1 S2 C1 . . . . 6.58(8) ?
    S2 Cd1 S2 C1 2 . . . -98.30(9) ?
    Cd1 S2 C1 N2 . . . . 170.5(2) ?
    Cd1 S2 C1 S1 . . . . -10.81(13) ?
    Cd1 S1 C1 N2 . . . . -170.4(2) ?
    Cd1 S1 C1 S2 . . . . 10.87(14) ?
    S2 C1 N2 C3 . . . . -9.9(3) ?
    S1 C1 N2 C3 . . . . 171.4(2) ?
    S2 C1 N2 C7 . . . . -172.5(2) ?
    S1 C1 N2 C7 . . . . 8.8(3) ?
    C1 N2 C3 C4 . . . . -105.1(3) ?
    C7 N2 C3 C4 . . . . 59.5(3) ?
    N2 C3 C4 N5 . . . . -58.5(3) ?
    C3 C4 N5 C8 . . . . 179.0(2) ?
    C3 C4 N5 C6 . . . . 56.5(3) ?
    C8 N5 C6 C7 . . . . -179.3(2) ?
    C4 N5 C6 C7 . . . . -56.2(3) ?
    C1 N2 C7 C6 . . . . 105.6(3) ?
    C3 N2 C7 C6 . . . . -59.0(3) ?
    N5 C6 C7 N2 . . . . 57.5(3) ?
    N9 Cd1 N9 C14 2 . . . -49.4(2) ?
    S1 Cd1 N9 C14 2 . . . 45.1(2) ?
    S1 Cd1 N9 C14 . . . . -140.6(2) ?
    S2 Cd1 N9 C14 . . . . 151.7(2) ?
    S2 Cd1 N9 C14 2 . . . 32.3(3) ?
    N9 Cd1 N9 C10 2 . . . 133.4(2) ?
    S1 Cd1 N9 C10 2 . . . -132.1(2) ?
    S1 Cd1 N9 C10 . . . . 42.2(2) ?
    S2 Cd1 N9 C10 . . . . -25.5(2) ?
    S2 Cd1 N9 C10 2 . . . -144.91(17) ?
    C14 N9 C10 C11 . . . . -1.4(4) ?
    Cd1 N9 C10 C11 . . . . 175.9(2) ?
    N9 C10 C11 C12 . . . . 1.2(5) ?
    C10 C11 C12 C13 . . . . 0.2(5) ?
    C11 C12 C13 C14 . . . . -1.3(5) ?
    C10 N9 C14 C13 . . . . 0.3(4) ?
    Cd1 N9 C14 C13 . . . . -177.1(2) ?
    C12 C13 C14 N9 . . . . 1.1(5) ?
_iucr_refine_instructions_details
;
TITL TL5 in C2/c
CELL  0.71073  17.7065   8.7806  20.6171   90.000  122.276   90.000
ZERR     4.00   0.0007   0.0006   0.0008    0.000    0.005    0.000
LATT   7
SYMM  - X,   Y, 1/2 - Z
SFAC  C    H    N    S    CD
UNIT  88   128  24   16   4
MERG   2
OMIT    -3.00  50.00
FMAP   2
PLAN    5
ACTA
BOND   $H
CONF
LIST   4
L.S.   4
WGHT    0.015700    4.012900
FVAR       2.83210
CD1   5    0.000000    0.149004    0.250000    10.50000    0.05092    0.05401 =
         0.03837    0.00000    0.02532    0.00000
S1    4    0.089609    0.126526    0.179978    11.00000    0.05369    0.05457 =
         0.05743   -0.01290    0.03497   -0.01598
S2    4   -0.073677   -0.052724    0.134620    11.00000    0.04766    0.06521 =
         0.06060   -0.01752    0.03463   -0.01533
C1    1    0.018483   -0.021994    0.129094    11.00000    0.04342    0.04429 =
         0.03511    0.00437    0.01976    0.00037
N2    3    0.034087   -0.110000    0.084827    11.00000    0.04797    0.05350 =
         0.04874   -0.00955    0.03168   -0.00721
C3    1   -0.014991   -0.249588    0.048138    11.00000    0.04940    0.06605 =
         0.04822   -0.01836    0.02474   -0.00719
AFIX  23
H3A   2   -0.031557   -0.251829   -0.004934    11.00000   -1.20000
H3B   2   -0.069211   -0.253218    0.048985    11.00000   -1.20000
AFIX   0
C4    1    0.043219   -0.385016    0.090589    11.00000    0.05935    0.05763 =
         0.04975   -0.01407    0.03296   -0.01897
AFIX  23
H4A   2    0.056868   -0.384891    0.142841    11.00000   -1.20000
H4B   2    0.010944   -0.478027    0.066031    11.00000   -1.20000
AFIX   0
N5    3    0.126349   -0.382113    0.091727    11.00000    0.05340    0.05029 =
         0.04593   -0.00208    0.02913   -0.00313
C6    1    0.173497   -0.239349    0.125566    11.00000    0.05021    0.06017 =
         0.05993   -0.00335    0.03603   -0.00774
AFIX  23
H6A   2    0.227191   -0.236071    0.123895    11.00000   -1.20000
H6B   2    0.191334   -0.235377    0.178945    11.00000   -1.20000
AFIX   0
C7    1    0.116362   -0.102848    0.084014    11.00000    0.06682    0.05358 =
         0.06787   -0.00170    0.05112   -0.00575
AFIX  23
H7A   2    0.148728   -0.010114    0.108926    11.00000   -1.20000
H7B   2    0.101793   -0.101884    0.031490    11.00000   -1.20000
AFIX   0
C8    1    0.183022   -0.511274    0.133777    11.00000    0.06967    0.05950 =
         0.06421    0.00356    0.03301    0.00034
AFIX 137
H8A   2    0.236293   -0.507808    0.132328    11.00000   -1.50000
H8B   2    0.151424   -0.604230    0.110660    11.00000   -1.50000
H8C   2    0.198755   -0.507030    0.186096    11.00000   -1.50000
AFIX   0
N9    3   -0.094685    0.354581    0.169840    11.00000    0.04689    0.05766 =
         0.03615   -0.00250    0.02085    0.00161
C10   1   -0.131135    0.357682    0.094312    11.00000    0.05756    0.07180 =
         0.04305   -0.00065    0.02953   -0.00012
AFIX  43
H10   2   -0.116632    0.280809    0.071774    11.00000   -1.20000
AFIX   0
C11   1   -0.189071    0.469256    0.048408    11.00000    0.06524    0.09555 =
         0.04550    0.02257    0.02692    0.00595
AFIX  43
H11   2   -0.214091    0.466518   -0.004338    11.00000   -1.20000
AFIX   0
C12   1   -0.209814    0.584122    0.080411    11.00000    0.05878    0.07172 =
         0.08059    0.03382    0.03655    0.00913
AFIX  43
H12   2   -0.249221    0.660773    0.050080    11.00000   -1.20000
AFIX   0
C13   1   -0.171469    0.584542    0.158202    11.00000    0.07803    0.05455 =
         0.08009    0.00179    0.04359    0.00824
AFIX  43
H13   2   -0.183282    0.662549    0.182067    11.00000   -1.20000
AFIX   0
C14   1   -0.115286    0.467493    0.200155    11.00000    0.07092    0.06294 =
         0.04493   -0.00537    0.02510    0.00744
AFIX  43
H14   2   -0.090201    0.467367    0.252927    11.00000   -1.20000
HKLF    4
END
;
data_global
_journal_date_recd_electronic     2011-11-25
_journal_date_accepted     2011-12-20
_journal_name_full     'Acta Crystallographica, Section E'
_journal_year     2012
_journal_volume     68
_journal_issue      1
_journal_page_first     m89
_journal_page_last     m89
_journal_paper_category     QM
_journal_paper_doi     10.1107/S1600536811054791
_journal_coeditor_code     NC2258
_publ_contact_author_name     'Kant, Rajni'
_publ_contact_author_address
;
Post-Graduate Department of Physics & Electronics,
University of Jammu,
Jammu Tawi 180 006,
India
;
_publ_contact_author_email     'rkvk.paper11@gmail.com'
_publ_contact_author_fax     '+911912432051'
_publ_contact_author_phone     '+919419194375'
_publ_section_title
;\
<i>cis</i>-Bis(4-methylpiperazine-1-carbodithioato-\k^2^<i>S</i>,<i>S</i>')\
bis(pyridine-\k<i>N</i>)cadmium
;
loop_
    _publ_author_name
    _publ_author_footnote
    _publ_author_address
    'Valarmathi, P.' .
;
Department of Chemistry, Annamalai University, Annamalainagar 608 002
India
;
    'Thirumaran, S.' .
;
Department of Chemistry, Annamalai University, Annamalainagar 608 002
India
;
    'Kapoor, Kamini' .
;
X-ray Crystallography Laboratory,
Post-Graduate Department of Physics & Electronics,
University of Jammu, Jammu Tawi 180 006, India
;
    'Gupta, Vivek K.' .
;
X-ray Crystallography Laboratory,
Post-Graduate Department of Physics & Electronics,
University of Jammu, Jammu Tawi 180 006, India
;
    'Kant, Rajni' .
;
X-ray Crystallography Laboratory,
Post-Graduate Department of Physics & Electronics,
University of Jammu, Jammu Tawi 180 006, India
;
