# Supplementary material for: cis-Bis(4-methyl­piperazine-1-carbo­dithio­ato-κ2 S,S′)bis­(pyridine-κN)cadmium
Source: Acta Crystallogr Sect E Struct Rep Online. 2011 Dec 23;68(Pt 1):m89. doi: 10.1107/S1600536811054791 (PMC3254348; doi:10.1107/S1600536811054791)
Supplement: Supplementary file 2 [file e-68-00m89-Isup2.hkl]

#
# h,k,l, Fc-squared, Fo-squared, sigma(Fo-squared) and status flag
#
data_I
_shelx_title ' TL5 in C2/c'
_shelx_refln_list_code          4
_shelx_F_calc_maximum      336.27
_exptl_crystal_F_000      1272.00
_reflns_d_resolution_high  0.8409
 
loop_
 _symmetry_equiv_pos_as_xyz
 'x, y, z'
 '-x, y, -z+1/2'
 'x+1/2, y+1/2, z'
 '-x+1/2, y+1/2, -z+1/2'
 '-x, -y, -z'
 'x, -y, z-1/2'
 '-x+1/2, -y+1/2, -z'
 'x+1/2, -y+1/2, z-1/2'
 
_cell_length_a    17.7065
_cell_length_b     8.7806
_cell_length_c    20.6171
_cell_angle_alpha  90.000
_cell_angle_beta  122.276
_cell_angle_gamma  90.000
 
_shelx_F_squared_multiplier     1.000
 
loop_
 _refln_index_h
 _refln_index_k
 _refln_index_l
 _refln_F_squared_calc
 _refln_F_squared_meas
 _refln_F_squared_sigma
 _refln_observed_status
   4   0   0       13.04       34.35      8.93 o
   6   0   0     4407.64     4716.78     70.44 o
   8   0   0     3118.31     3204.44     49.08 o
  10   0   0    20169.97    20359.54    204.08 o
  12   0   0     7945.06     7928.03    155.55 o
  14   0   0     1612.75     1630.29     69.81 o
  16   0   0      602.97      684.67     61.93 o
   3   1   0   102175.77    99968.55    639.84 o
   5   1   0     1448.73     1492.49     19.31 o
   7   1   0       83.70       84.06      6.86 o
   9   1   0     1580.69     1509.79     28.37 o
  11   1   0     4870.18     4963.69     61.39 o
  13   1   0     5823.16     5817.54     91.61 o
  15   1   0      379.59      342.11     29.16 o
  17   1   0        2.15       -2.48     23.70 o
   0   2   0    20931.67    21397.82    298.54 o
   2   2   0     1968.58     1898.48     22.72 o
   4   2   0     5070.04     5047.80     88.48 o
   6   2   0     4743.62     4742.44     57.38 o
   8   2   0     4546.45     4519.14     55.30 o
  10   2   0       32.54       45.72     14.06 o
  12   2   0      155.16      165.86     20.41 o
  14   2   0        2.23        7.08     23.18 o
  16   2   0        1.28      -50.84     33.90 o
   1   3   0    11826.46    11834.33    141.36 o
   3   3   0     5692.17     5762.66     69.28 o
   5   3   0    18351.91    18778.48    147.75 o
   7   3   0     3998.41     3850.50     57.87 o
   9   3   0     4694.41     4558.27     67.90 o
  11   3   0     5688.45     5818.73    107.96 o
  13   3   0      767.26      721.08     46.43 o
  15   3   0      237.11      190.98     29.74 o
  17   3   0      377.45      345.34     44.24 o
   0   4   0    31534.75    33889.80    380.58 o
   2   4   0    20352.65    21087.90    216.14 o
   4   4   0       14.26       52.52     10.53 o
   6   4   0      112.81      126.32     15.41 o
   8   4   0     5764.56     5724.48     86.92 o
  10   4   0     2314.31     2065.17     76.79 o
  12   4   0      390.63      397.41     36.91 o
  14   4   0      423.15      356.02     35.81 o
  16   4   0        7.63        1.57     25.58 o
   1   5   0      854.46      768.50     38.47 o
   3   5   0       23.16       30.11     11.24 o
   5   5   0     1197.94     1140.91     35.29 o
   7   5   0      465.60      460.24     24.42 o
   9   5   0      137.38      110.72     18.38 o
  11   5   0      448.60      388.65     32.17 o
  13   5   0       18.70       59.06     29.37 o
  15   5   0       44.64       36.62     25.03 o
   0   6   0      443.58      417.70     53.19 o
   2   6   0     2351.25     2366.18     69.49 o
   4   6   0     2149.75     2216.61     60.44 o
   6   6   0     1561.92     1637.22     49.96 o
   8   6   0     2314.54     2416.86     73.12 o
  10   6   0     1516.17     1561.41     59.12 o
  12   6   0      835.80      940.15     67.58 o
  14   6   0      280.59      342.73     39.99 o
   1   7   0     1853.65     1717.92     64.98 o
   3   7   0     3485.40     3556.67     99.37 o
   5   7   0     2857.70     2909.33     85.36 o
   7   7   0     1329.67     1367.66     62.36 o
   9   7   0     1697.95     1719.40     78.50 o
  11   7   0     1200.79     1132.90     76.08 o
  13   7   0      627.23      681.00     62.15 o
   0   8   0     3817.60     3473.13    163.08 o
   2   8   0      843.06      705.98     55.11 o
   4   8   0        0.58      -17.02     22.51 o
   6   8   0      232.40      146.38     32.39 o
   8   8   0      597.85      498.07     47.76 o
  10   8   0      525.54      499.62     48.71 o
   1   9   0      249.40      166.67     38.56 o
   3   9   0      338.77      264.09     34.40 o
   5   9   0      289.78      292.31     42.09 o
   7   9   0       14.14      -37.45     42.82 o
   9   9   0       17.79      -11.75     31.04 o
   0  10   0      835.89      976.13    103.94 o
   2  10   0      825.99      937.25     73.05 o
   4  10   0      310.48      289.86     45.65 o
 -17   1   1        1.86      -13.51     41.39 o
 -15   1   1        5.54        3.50     24.22 o
 -13   1   1     1891.84     1788.10     41.32 o
 -11   1   1    10993.08    11328.94     98.82 o
  -9   1   1    23450.37    23729.63    184.31 o
  -7   1   1     4710.57     4458.17     57.70 o
  -5   1   1     3129.64     3216.97     30.82 o
  -3   1   1    30357.38    30128.48    182.27 o
   3   1   1     7489.82     7417.90     57.48 o
   5   1   1     3452.48     3158.17     28.57 o
   7   1   1     4309.85     4327.17     42.35 o
   9   1   1     4317.30     4404.32     55.20 o
  11   1   1     3448.75     3566.61     51.66 o
  13   1   1     2659.64     2772.84     69.95 o
  15   1   1     1313.14     1336.59     59.71 o
  17   1   1      128.63       80.37     37.71 o
 -16   2   1        6.69      -29.08     19.39 o
 -14   2   1     1046.24     1012.27     47.00 o
 -12   2   1     6573.46     6629.88     93.31 o
 -10   2   1    13924.92    13650.00    121.16 o
  -8   2   1    15537.06    15409.14    136.64 o
  -6   2   1    23776.21    24165.15    187.52 o
  -4   2   1     1813.66     1714.70     26.87 o
  -2   2   1      465.46      388.26     13.22 o
   0   2   1    25265.95    26031.58    137.12 o
   2   2   1    42205.29    41873.36    395.53 o
   4   2   1    42465.47    43055.61    408.31 o
   6   2   1     4088.15     3838.87     64.33 o
   8   2   1     1836.93     1712.78     47.94 o
  10   2   1     3482.84     3434.47     62.49 o
  12   2   1     2259.83     2204.64     56.46 o
  14   2   1      862.56      875.44     44.87 o
  16   2   1      407.82      405.54     38.23 o
 -17   3   1        0.04      -37.94     25.29 o
 -15   3   1      470.09      354.37     38.75 o
 -13   3   1      102.05       50.31     22.54 o
 -11   3   1     9930.59     9756.73    125.20 o
  -9   3   1    17683.32    17734.99    146.75 o
  -7   3   1     2707.17     2546.40     46.66 o
  -5   3   1      210.28      208.86     12.55 o
  -3   3   1     2580.95     2668.77     33.30 o
  -1   3   1        1.77       18.17      7.02 o
   1   3   1     1374.58     1356.58     31.11 o
   3   3   1     1027.54     1389.27     27.55 o
   5   3   1      106.73       53.11     10.56 o
   7   3   1      891.33      895.92     30.13 o
   9   3   1      188.58      137.92     14.60 o
  11   3   1       17.82       37.45     18.11 o
  13   3   1       74.24       65.81     25.62 o
  15   3   1        4.24        8.03     30.30 o
 -16   4   1      730.42      800.61     55.62 o
 -14   4   1     1035.24     1029.21     53.42 o
 -12   4   1      452.48      441.09     30.71 o
 -10   4   1        1.25        6.69     14.21 o
  -8   4   1      109.71      123.03     19.07 o
  -6   4   1      588.08      550.80     25.20 o
  -4   4   1     7663.72     7976.99     87.86 o
  -2   4   1    14560.93    14774.17    138.93 o
   0   4   1    12255.38    12463.40    139.09 o
   2   4   1    10479.85    10588.51    119.87 o
   4   4   1      719.23      809.53     27.51 o
   6   4   1       74.86      128.44     11.65 o
   8   4   1     1003.01     1081.79     35.65 o
  10   4   1     3073.26     3085.96     79.68 o
  12   4   1     2283.75     2209.69     73.50 o
  14   4   1     1193.92     1254.79     63.63 o
 -15   5   1      976.80     1085.66     62.04 o
 -13   5   1     2844.17     2877.65     91.90 o
 -11   5   1     5936.78     6116.33    120.10 o
  -9   5   1     2989.17     2929.42     81.24 o
  -7   5   1      326.51      323.23     22.43 o
  -5   5   1     3776.23     4085.17     63.33 o
  -3   5   1    18277.00    18791.71    186.42 o
  -1   5   1    35081.11    35339.00    297.54 o
   1   5   1    23120.72    23012.74    239.02 o
   3   5   1     2046.30     1822.49     47.02 o
   5   5   1      295.73      338.19     20.44 o
   7   5   1      409.86      418.12     21.93 o
   9   5   1     1431.59     1396.00     48.35 o
  11   5   1     5552.33     5991.65    129.02 o
  13   5   1     4556.70     4824.47    118.67 o
  15   5   1      355.32      345.32     39.94 o
 -14   6   1      301.57      282.93     35.44 o
 -12   6   1     1238.73     1176.36     63.52 o
 -10   6   1      944.92     1014.51     50.49 o
  -8   6   1      101.99       94.12     21.61 o
  -6   6   1      200.03      163.22     24.52 o
  -4   6   1      259.56      218.32     20.78 o
  -2   6   1     3998.37     3991.73     89.39 o
   0   6   1    15744.23    15793.23    203.55 o
   2   6   1     6204.57     5853.09    174.36 o
   4   6   1       43.93       38.92     14.65 o
   6   6   1      327.68      289.06     22.96 o
   8   6   1      179.79      133.83     23.42 o
  10   6   1     2402.02     2494.86     81.43 o
  12   6   1     1910.45     2258.74     86.04 o
  14   6   1      498.67      484.11     45.71 o
 -13   7   1        6.61        2.96     32.92 o
 -11   7   1        2.28      -38.13     50.90 o
  -9   7   1        1.67       24.76     28.71 o
  -7   7   1     1041.69     1011.04     61.25 o
  -5   7   1     1119.87     1057.35     51.99 o
  -3   7   1      500.61      410.23     45.17 o
  -1   7   1        0.32      -43.52     29.02 o
   1   7   1      396.52      345.92     34.00 o
   3   7   1      353.64      354.50     36.02 o
   5   7   1     1722.12     1944.02     70.67 o
   7   7   1      891.37      849.27     51.49 o
   9   7   1       17.29       -1.12     32.84 o
  11   7   1      334.15      255.08     58.18 o
 -10   8   1      361.54      425.42     49.75 o
  -8   8   1     1199.27     1247.93     77.62 o
  -6   8   1     1360.80     1312.77     77.10 o
  -4   8   1     2091.22     2035.22     81.29 o
  -2   8   1      240.80      165.79     28.36 o
   0   8   1      161.85       89.54     26.45 o
   2   8   1     3202.92     3205.29    102.56 o
   4   8   1     2206.36     2341.21     82.71 o
   6   8   1     1044.56      992.17     64.48 o
   8   8   1      184.51      138.69     32.00 o
  10   8   1       33.87       33.43     36.06 o
  -9   9   1      578.50      547.29     59.41 o
  -7   9   1      246.21      189.16     39.72 o
  -5   9   1        2.42       -7.07     38.74 o
  -3   9   1       49.12       34.53     30.64 o
  -1   9   1     2066.67     2109.59     95.90 o
   1   9   1     1048.52     1160.61     67.50 o
   3   9   1      384.77      401.47     38.99 o
   5   9   1      180.92      115.48     33.56 o
   7   9   1        1.33      -10.45     27.93 o
  -4  10   1       41.42       72.55     34.58 o
  -2  10   1        0.51       74.60     35.24 o
   0  10   1       17.45       -7.38     32.11 o
   2  10   1      293.18      216.99     41.32 o
   4  10   1       11.59      -66.34     44.23 o
 -18   0   2     1138.26     1178.53     96.58 o
 -16   0   2     2001.12     2177.31     99.05 o
 -14   0   2     1456.46     1419.77     80.86 o
 -12   0   2     4295.89     4320.54     79.21 o
 -10   0   2     4129.71     3971.54     71.35 o
  -8   0   2      241.70      148.76     11.08 o
  -6   0   2      798.88      731.86     17.97 o
  -4   0   2     1954.45     2083.93     25.61 o
   2   0   2    39268.14    38611.18    317.00 o
   4   0   2     2765.57     2795.73     38.46 o
   6   0   2     1810.68     1779.98     38.23 o
   8   0   2    14274.65    14976.13    151.11 o
  10   0   2    16241.21    16723.27    218.71 o
  12   0   2    14491.29    15085.71    293.00 o
  14   0   2     1890.83     1745.54     90.82 o
  16   0   2        5.32       -6.60     35.65 o
 -17   1   2      776.70      772.75     52.02 o
 -15   1   2      663.26      625.63     31.47 o
 -13   1   2       37.16       37.39     14.97 o
 -11   1   2      134.22      126.47     11.56 o
  -9   1   2      960.34      975.67     20.35 o
  -7   1   2     3011.27     2954.70     28.45 o
  -5   1   2    25265.32    25369.75    169.50 o
  -3   1   2     6254.49     6201.05     48.00 o
   1   1   2    34899.83    33988.79    181.42 o
   3   1   2     7062.19     6878.96     50.02 o
   5   1   2     2201.16     2150.25     27.24 o
   7   1   2      166.50      170.24      8.70 o
   9   1   2     4333.05     4261.00     47.66 o
  11   1   2     8924.11     9305.28    110.29 o
  13   1   2     3683.87     3622.41     90.98 o
  15   1   2      715.07      685.83     45.09 o
 -18   2   2        7.16      -72.99     48.66 o
 -16   2   2        3.64      -40.07     53.30 o
 -14   2   2      188.41      152.83     20.01 o
 -12   2   2     1838.55     1756.96     48.22 o
 -10   2   2     8292.86     8402.79     95.50 o
  -8   2   2     2640.80     2681.42     47.07 o
  -6   2   2      731.75      727.03     17.95 o
  -4   2   2     2361.50     2508.83     27.56 o
  -2   2   2     4836.00     4793.80     43.80 o
   0   2   2      215.48      211.75      8.96 o
   2   2   2     1964.26     1884.78     25.88 o
   4   2   2     2396.87     2239.51     31.21 o
   6   2   2     1796.32     1794.45     44.50 o
   8   2   2     1018.31      913.98     39.43 o
  10   2   2     1039.74      981.38     33.81 o
  12   2   2      165.95      136.32     22.15 o
  14   2   2       70.52       75.47     20.79 o
  16   2   2       97.96      160.43     29.90 o
 -17   3   2      216.98       95.56     28.64 o
 -15   3   2      199.23      161.87     24.09 o
 -13   3   2     1170.91     1297.51     53.81 o
 -11   3   2     8613.75     8814.89    109.40 o
  -9   3   2    25110.91    25043.24    196.31 o
  -7   3   2    18236.34    17748.13    161.70 o
  -5   3   2     1550.19     1463.46     30.88 o
  -3   3   2      794.43      819.62     20.12 o
  -1   3   2     5450.96     5182.55     87.07 o
   1   3   2    54975.31    55786.57    733.64 o
   3   3   2    32999.59    33167.57    364.48 o
   5   3   2     6433.29     6542.85    112.96 o
   7   3   2     2250.43     2228.20     53.19 o
   9   3   2      215.53      198.18     17.50 o
  11   3   2      585.90      614.01     34.50 o
  13   3   2     2311.66     2292.70     73.04 o
  15   3   2     1364.91     1537.88     70.41 o
 -16   4   2       18.90      -13.66     29.41 o
 -14   4   2      647.96      609.38     48.34 o
 -12   4   2     5139.17     5311.88    100.41 o
 -10   4   2     5013.71     5244.01     85.40 o
  -8   4   2     6177.43     6232.63     95.97 o
  -6   4   2     5812.38     6009.92     80.42 o
  -4   4   2      808.50     1021.99     31.20 o
  -2   4   2     4008.04     3517.34    104.32 o
   0   4   2    13896.16    13135.78    278.46 o
   2   4   2    24165.96    25114.37    213.78 o
   4   4   2    31275.49    32301.17    359.59 o
   6   4   2      957.21     1021.73     28.08 o
   8   4   2      147.89      171.40     18.11 o
  10   4   2     4631.67     4555.35     97.37 o
  12   4   2     3618.77     3273.51     92.25 o
  14   4   2      879.44      950.82     65.02 o
 -15   5   2       60.27       45.95     26.14 o
 -13   5   2      253.12      162.80     26.27 o
 -11   5   2        7.29        2.95     20.39 o
  -9   5   2     1812.81     1880.31     59.13 o
  -7   5   2        6.35      -28.41     37.14 o
  -5   5   2      391.09      413.18     22.95 o
  -3   5   2      152.27      115.13     11.08 o
  -1   5   2      147.03      108.66     18.17 o
   1   5   2     2445.27     2403.94     59.93 o
   3   5   2        1.37       15.26     10.99 o
   5   5   2      664.57      588.63     26.64 o
   7   5   2      585.84      536.83     26.57 o
   9   5   2      179.52      175.61     21.15 o
  11   5   2      175.46      159.40     28.83 o
  13   5   2      314.61      345.92     39.28 o
 -14   6   2      325.75      222.24     30.11 o
 -12   6   2     1197.62     1149.75     57.72 o
 -10   6   2     3147.53     3048.22     91.23 o
  -8   6   2     1811.87     1740.45     53.29 o
  -6   6   2       94.54      111.66     16.61 o
  -4   6   2     3675.05     3623.97    102.79 o
  -2   6   2     5848.19     5899.81    117.22 o
   0   6   2     6276.44     6335.63    122.37 o
   2   6   2     4147.73     4005.26     86.26 o
   4   6   2     2972.58     3009.23     67.65 o
   6   6   2     4812.23     4755.12     88.80 o
   8   6   2     1683.04     1685.04     60.88 o
  10   6   2      396.68      452.85     41.76 o
  12   6   2      117.18      116.46     31.42 o
 -13   7   2      607.17      557.69     52.40 o
 -11   7   2     2297.55     2406.06     91.63 o
  -9   7   2     2826.02     2874.62    107.25 o
  -7   7   2     4056.15     4170.81    106.22 o
  -5   7   2       84.21       96.09     21.73 o
  -3   7   2        3.02      -23.82     27.24 o
  -1   7   2     3410.64     3305.27     95.22 o
   1   7   2     4569.49     4538.05    112.69 o
   3   7   2     9095.77     9227.37    166.79 o
   5   7   2     4002.43     3981.91     93.33 o
   7   7   2      435.03      326.48     33.96 o
   9   7   2      190.55      203.76     32.12 o
  11   7   2      227.42      180.18     36.69 o
 -12   8   2      262.46      249.23     70.47 o
 -10   8   2     1305.54     1472.02     82.61 o
  -8   8   2      220.75      256.40     40.52 o
  -6   8   2      272.02      218.95     32.61 o
  -4   8   2      384.24      299.71     31.85 o
  -2   8   2     1390.95     1319.21     65.61 o
   0   8   2      265.15      176.47     29.52 o
   2   8   2     3138.94     3193.61    103.47 o
   4   8   2      715.74      786.53     51.19 o
   6   8   2       62.59       62.20     26.64 o
   8   8   2        8.18       15.74     26.85 o
  10   8   2       18.20      -41.41     32.41 o
  -9   9   2       26.55       62.67     33.36 o
  -7   9   2       92.89       65.23     32.92 o
  -5   9   2     1303.72     1281.44     79.24 o
  -3   9   2     1615.24     1719.24     88.43 o
  -1   9   2      402.55      395.25     44.44 o
   1   9   2       10.68      -18.39     31.50 o
   3   9   2        2.04      -17.75     25.48 o
   5   9   2      105.32       95.81     31.27 o
   7   9   2      267.99      256.57     41.01 o
  -4  10   2     1035.08     1212.01     82.24 o
  -2  10   2     1627.74     1902.26     99.95 o
   0  10   2      674.87      706.90     64.12 o
   2  10   2       58.91       27.34     37.96 o
 -17   1   3      349.04      369.53     42.34 o
 -15   1   3      147.57      173.80     19.07 o
 -13   1   3     1594.16     1716.68     39.50 o
 -11   1   3     8950.91     9115.51     85.29 o
  -9   1   3    19270.82    19471.76    115.85 o
  -7   1   3    12710.84    12756.38     84.11 o
  -5   1   3    13678.73    13568.29     80.61 o
  -3   1   3    14700.55    14456.49     87.39 o
  -1   1   3    90574.36    87192.13    732.26 o
   1   1   3    84331.88    83102.03    545.36 o
   3   1   3    30237.05    30177.61    250.96 o
   5   1   3    14375.58    14331.89     98.99 o
   7   1   3     2071.39     2153.18     36.18 o
   9   1   3      569.46      597.86     19.45 o
  11   1   3      763.22      825.08     32.72 o
  13   1   3      760.58      771.44     41.54 o
  15   1   3      609.89      652.71     45.34 o
 -18   2   3      381.20      291.48     40.48 o
 -16   2   3      159.47      160.64     23.46 o
 -14   2   3      293.37      322.69     27.10 o
 -12   2   3     6141.61     6423.02     94.10 o
 -10   2   3    15556.91    15729.75    169.86 o
  -8   2   3    41199.82    40673.55    328.48 o
  -6   2   3    20491.46    20349.69    147.49 o
  -4   2   3     7489.81     8065.34     68.68 o
  -2   2   3     3590.12     3523.94     39.95 o
   0   2   3    44493.86    44266.84    282.22 o
   2   2   3    97626.63    96321.09    641.23 o
   4   2   3    51483.69    52414.73    405.69 o
   6   2   3     2790.06     2644.88     46.18 o
   8   2   3       43.35       28.06     11.05 o
  10   2   3      869.55      953.37     31.90 o
  12   2   3     3011.34     3057.56     76.52 o
  14   2   3     2066.43     2241.53     97.10 o
 -17   3   3       50.29       37.65     27.20 o
 -15   3   3        0.34      -26.04     20.96 o
 -13   3   3      218.22      162.09     20.45 o
 -11   3   3     1240.46     1212.07     40.69 o
  -9   3   3    11600.11    11654.98    122.30 o
  -7   3   3      727.57      752.56     22.42 o
  -5   3   3     2612.74     2848.15     42.73 o
  -3   3   3      215.61      257.34     11.98 o
  -1   3   3     4568.87     4451.95     55.30 o
   1   3   3    56097.94    57934.27    579.79 o
   3   3   3    10495.23     9795.94    120.46 o
   5   3   3       62.43       37.16     11.47 o
   7   3   3       27.33       33.74     11.09 o
   9   3   3      324.33      234.75     17.12 o
  11   3   3      400.69      364.40     28.38 o
  13   3   3      401.94      424.76     35.68 o
  15   3   3      359.20      500.62     46.03 o
 -16   4   3      349.46      344.57     37.32 o
 -14   4   3      189.46      220.02     26.35 o
 -12   4   3      112.43      139.67     22.53 o
 -10   4   3      398.77      403.88     28.30 o
  -8   4   3     1935.02     1748.07     45.31 o
  -6   4   3     5136.16     4974.30     73.68 o
  -4   4   3    11896.31    11753.07    145.56 o
  -2   4   3     2021.61     1830.89     47.42 o
   0   4   3     1394.72     1321.89     38.81 o
   2   4   3       26.42       25.88      9.28 o
   4   4   3       16.60       12.74      9.90 o
   6   4   3     3290.65     3180.70     60.09 o
   8   4   3     3983.95     3870.43    108.44 o
  10   4   3     1108.33     1103.56     50.23 o
  12   4   3      442.72      509.87     39.64 o
  14   4   3      218.05      225.28     32.79 o
 -15   5   3      131.82      116.49     34.00 o
 -13   5   3        2.20      -30.07     20.04 o
 -11   5   3      408.43      415.94     32.21 o
  -9   5   3     1937.63     1965.83     56.93 o
  -7   5   3     6239.03     6137.33     94.56 o
  -5   5   3     8618.84     8219.56    152.19 o
  -3   5   3     8803.48     8729.87    209.99 o
  -1   5   3     4320.91     4200.55     89.18 o
   1   5   3     2568.22     2456.16     81.68 o
   3   5   3     5139.18     5234.37     87.20 o
   5   5   3     4012.92     3974.05     66.53 o
   7   5   3     3335.20     3188.20     71.69 o
   9   5   3     3073.62     3005.95     83.48 o
  11   5   3     1805.97     1794.72     65.59 o
  13   5   3      556.20      706.45     47.93 o
 -14   6   3       73.41       59.09     25.82 o
 -12   6   3      146.85       86.58     20.87 o
 -10   6   3     1018.10     1177.44     77.73 o
  -8   6   3     4672.45     4658.58     87.05 o
  -6   6   3     1855.31     1755.72     48.36 o
  -4   6   3     1047.22      909.21     35.73 o
  -2   6   3      202.52      137.95     23.14 o
   0   6   3      707.84      719.88     42.95 o
   2   6   3     4235.06     4264.40     92.19 o
   4   6   3     1245.55     1264.92     47.53 o
   6   6   3      631.82      619.85     34.61 o
   8   6   3      892.00      779.12     42.50 o
  10   6   3      531.02      501.47     43.75 o
  12   6   3      784.64      783.66     53.30 o
 -13   7   3     1216.83     1267.92     76.80 o
 -11   7   3      904.02      953.46     70.10 o
  -9   7   3      139.06      145.63     32.05 o
  -7   7   3      314.18      239.65     28.22 o
  -5   7   3       27.86       -0.05     17.07 o
  -3   7   3     1221.34     1054.75     54.35 o
  -1   7   3       79.15       12.89     24.05 o
   1   7   3       79.15       84.24     25.81 o
   3   7   3      181.99      206.28     37.85 o
   5   7   3       55.56       28.78     20.33 o
   7   7   3      346.77      335.18     36.23 o
   9   7   3        5.47      -19.60     26.29 o
  11   7   3        0.71      -21.10     35.12 o
 -12   8   3      761.10      841.83     68.04 o
 -10   8   3     1557.22     1714.37     97.79 o
  -8   8   3      921.72      927.12     65.36 o
  -6   8   3     1593.65     1555.73     66.20 o
  -4   8   3      992.58      993.17     54.17 o
  -2   8   3      351.17      257.52     32.15 o
   0   8   3     2340.01     2429.69     90.18 o
   2   8   3     2569.08     2663.61     95.16 o
   4   8   3     1931.76     2048.40     79.62 o
   6   8   3      512.01      557.57     51.57 o
   8   8   3       44.10       -3.09     28.16 o
  -9   9   3     1204.11     1293.12     82.72 o
  -7   9   3     1105.60     1226.32     80.19 o
  -5   9   3      182.21      233.72     33.14 o
  -3   9   3      854.70      858.59     60.59 o
  -1   9   3     1287.22     1312.91     72.35 o
   1   9   3     1110.55     1047.01     66.82 o
   3   9   3     1322.88     1390.02     78.80 o
   5   9   3      513.54      584.32     55.20 o
   7   9   3      119.98      128.53     36.58 o
  -6  10   3      163.84      110.65     39.03 o
  -4  10   3       17.99       66.45     35.43 o
  -2  10   3      126.32       34.23     30.79 o
   0  10   3       77.28       73.77     31.46 o
   2  10   3      127.32       59.09     33.53 o
 -18   0   4     1989.56     2309.24    141.56 o
 -16   0   4       11.54       11.25     25.41 o
 -14   0   4      112.35       90.38     16.90 o
 -12   0   4      919.45     1016.66     35.83 o
 -10   0   4    19734.25    21271.63    277.54 o
  -8   0   4    63795.23    63708.48    583.15 o
  -6   0   4    11618.38    11138.23    147.59 o
  -4   0   4   104366.80   103920.81    565.03 o
  -2   0   4    20037.63    18682.84    138.39 o
   0   0   4    47120.48    47169.52    396.33 o
   2   0   4     4564.21     4095.94     75.01 o
   4   0   4    19044.38    18393.77    200.50 o
   6   0   4    21728.23    21611.11    252.84 o
   8   0   4     6162.74     6103.03     94.87 o
  10   0   4     1537.22     1556.70     60.97 o
  12   0   4     1278.44     1256.85     68.84 o
  14   0   4     1383.26     1579.22     89.16 o
 -19   1   4     1203.60     1350.01     73.84 o
 -17   1   4     1458.86     1554.69     87.48 o
 -15   1   4       12.39       17.42     19.46 o
 -13   1   4     1251.18     1199.18     31.23 o
 -11   1   4      882.47      955.20     22.62 o
  -9   1   4     7255.64     7230.92     58.04 o
  -7   1   4    44309.09    44965.29    258.22 o
  -5   1   4    27505.06    28434.01    179.19 o
  -3   1   4    18088.64    19028.05     93.80 o
  -1   1   4       44.86       28.77      7.27 o
   1   1   4       93.27      100.37      7.36 o
   3   1   4     7617.60     7486.38     63.76 o
   5   1   4     8716.13     8363.37     71.34 o
   7   1   4     1811.88     1765.32     34.94 o
   9   1   4     1140.78     1052.96     26.22 o
  11   1   4      179.35      150.92     16.50 o
  13   1   4      314.96      316.67     29.00 o
  15   1   4      144.42      127.86     29.40 o
 -18   2   4      193.51      131.82     31.14 o
 -16   2   4      111.32      113.14     24.18 o
 -14   2   4     1115.83     1191.93     41.45 o
 -12   2   4     1917.90     1962.92     42.28 o
 -10   2   4      211.29      207.27     14.04 o
  -8   2   4      194.22      199.26     10.84 o
  -6   2   4     2077.01     2069.22     29.52 o
  -4   2   4       42.70       60.49      6.26 o
  -2   2   4     7507.36     7950.13     63.92 o
   0   2   4    22186.13    22343.70    129.06 o
   2   2   4    20479.56    20743.02    217.41 o
   4   2   4    10251.96    10897.99    103.39 o
   6   2   4       17.09       13.03      7.16 o
   8   2   4      170.82      155.13     12.83 o
  10   2   4      643.96      641.80     28.22 o
  12   2   4      463.36      592.73     36.78 o
  14   2   4      592.13      730.75     46.78 o
 -17   3   4      377.84      282.26     36.29 o
 -15   3   4      931.82      937.90     45.59 o
 -13   3   4     1473.26     1573.70     51.20 o
 -11   3   4     5828.19     5924.86     88.95 o
  -9   3   4    27701.04    27447.81    230.88 o
  -7   3   4    12065.45    12476.61    158.56 o
  -5   3   4     2249.94     2330.36     39.73 o
  -3   3   4     7849.15     8165.29     88.11 o
  -1   3   4    22187.29    22652.95    227.48 o
   1   3   4    55571.42    57784.92    308.52 o
   3   3   4    25098.62    24962.42    251.64 o
   5   3   4     5559.59     5464.21     72.77 o
   7   3   4     2941.98     2972.71     65.63 o
   9   3   4      421.14      426.43     32.40 o
  11   3   4      985.04      978.36     44.31 o
  13   3   4     2448.91     2709.75     89.65 o
 -18   4   4      599.00      500.51     63.51 o
 -16   4   4      205.39      178.86     29.85 o
 -14   4   4      224.83      221.35     26.71 o
 -12   4   4     6928.93     6883.23    106.05 o
 -10   4   4     9068.11     9228.12    119.88 o
  -8   4   4    10793.29    10634.04    118.39 o
  -6   4   4    19373.00    19908.61    183.92 o
  -4   4   4     9936.64    10365.90    105.82 o
  -2   4   4     4811.01     4679.43     73.55 o
   0   4   4     2608.49     2308.50     43.57 o
   2   4   4     2550.38     2144.01     41.35 o
   4   4   4    11447.91    11853.10    104.44 o
   6   4   4     2216.94     2007.42     38.43 o
   8   4   4      196.18      136.89     30.48 o
  10   4   4      380.22      309.13     29.93 o
  12   4   4     1549.49     1630.20     65.04 o
  14   4   4      842.41      895.03     58.80 o
 -17   5   4        0.92      -18.39     38.41 o
 -15   5   4       19.84      -24.81     32.20 o
 -13   5   4      176.98      118.17     20.85 o
 -11   5   4      118.04       61.41     20.92 o
  -9   5   4     1108.19     1072.24     44.30 o
  -7   5   4      878.45      949.24     37.72 o
  -5   5   4      436.62      364.30     22.72 o
  -3   5   4      734.70      710.21     28.99 o
  -1   5   4        1.39      -21.43     22.89 o
   1   5   4     1295.93     1267.07     39.31 o
   3   5   4      177.14      163.73     28.95 o
   5   5   4       18.34       38.38     17.24 o
   7   5   4        0.46        9.17     19.57 o
   9   5   4       99.32       89.65     23.45 o
  11   5   4       26.31      -33.49     22.33 o
  13   5   4      153.41      122.22     26.26 o
 -16   6   4      495.18      484.11     52.53 o
 -14   6   4      952.44      961.78     55.15 o
 -12   6   4     1423.07     1529.15     63.77 o
 -10   6   4     1134.53     1180.30     71.63 o
  -8   6   4       61.90       64.44     19.32 o
  -6   6   4     1553.50     1471.07     49.08 o
  -4   6   4     1663.54     1570.61     43.98 o
  -2   6   4     1185.29     1189.67     42.96 o
   0   6   4     4636.31     4726.57     97.66 o
   2   6   4     3303.16     3243.42     83.25 o
   4   6   4     1763.91     1802.70     63.20 o
   6   6   4     1199.35     1214.99     53.33 o
   8   6   4      649.04      623.54     38.97 o
  10   6   4       24.11       32.36     21.85 o
  12   6   4       64.38       46.95     28.03 o
 -13   7   4      356.30      366.21     46.28 o
 -11   7   4      881.98      984.61     69.19 o
  -9   7   4     2656.50     2738.92    101.96 o
  -7   7   4     3065.97     3039.42     87.91 o
  -5   7   4      165.18      104.04     31.26 o
  -3   7   4       19.51        0.67     26.64 o
  -1   7   4     2407.81     2527.24     85.30 o
   1   7   4     6434.56     6337.16    137.99 o
   3   7   4     4792.30     4918.01    105.58 o
   5   7   4     2308.22     2212.76     84.01 o
   7   7   4       77.31       64.33     26.20 o
   9   7   4        2.04      -18.03     28.15 o
  11   7   4      305.26      295.10     49.53 o
 -12   8   4      130.58       86.50     34.53 o
 -10   8   4      629.22      667.17     64.36 o
  -8   8   4      296.58      307.98     40.74 o
  -6   8   4        1.18       -5.77     20.24 o
  -4   8   4       24.05       15.27     20.71 o
  -2   8   4       24.51      -24.25     22.93 o
   0   8   4        5.98       33.07     25.69 o
   2   8   4     1251.70     1145.47     64.91 o
   4   8   4      780.52      624.56     53.12 o
   6   8   4       24.68      -21.57     27.24 o
   8   8   4      172.68       96.89     31.09 o
  -9   9   4      133.02      136.81     36.29 o
  -7   9   4      342.47      306.57     43.23 o
  -5   9   4      645.46      676.71     49.02 o
  -3   9   4      839.88      804.96     57.73 o
  -1   9   4      130.56      102.36     34.27 o
   1   9   4        6.93      -13.52     25.96 o
   3   9   4       16.75       34.54     27.93 o
   5   9   4      253.84      292.28     44.18 o
  -6  10   4      797.53      984.88     77.94 o
  -4  10   4      583.92      681.48     54.28 o
  -2  10   4      197.37       91.59     30.58 o
   0  10   4      296.74      323.26     42.21 o
   2  10   4      319.12      444.81     51.06 o
 -19   1   5      448.27      485.76     57.87 o
 -17   1   5     2201.82     2120.69     77.77 o
 -15   1   5     3028.18     2892.01     55.58 o
 -13   1   5     1611.52     1710.68     34.18 o
 -11   1   5     1503.49     1553.50     27.37 o
  -9   1   5       79.05      154.76     11.20 o
  -7   1   5    10286.71    10256.52     66.45 o
  -5   1   5    31871.37    32682.56    175.86 o
  -3   1   5     2196.02     2234.84     24.09 o
  -1   1   5      448.83      491.10     13.30 o
   1   1   5    15657.06    15362.02    165.90 o
   3   1   5    17216.31    17334.10    116.25 o
   5   1   5    10505.86    10463.96     83.82 o
   7   1   5     4095.84     4120.54     56.23 o
   9   1   5     1056.06     1071.56     33.16 o
  11   1   5     1146.42     1214.09     45.47 o
  13   1   5     1081.27     1075.70     53.32 o
  15   1   5      514.89      451.12     49.20 o
 -18   2   5     2507.88     2578.77     98.05 o
 -16   2   5     2524.35     2570.11     74.69 o
 -14   2   5     1243.53     1355.93     44.56 o
 -12   2   5      278.49      306.83     14.38 o
 -10   2   5     6614.20     6782.29     61.56 o
  -8   2   5    26136.38    26260.04    177.69 o
  -6   2   5     5517.34     5359.48     52.15 o
  -4   2   5    15437.99    15402.73     96.72 o
  -2   2   5    11043.56    10870.26     74.30 o
   0   2   5    16683.13    16925.57    115.18 o
   2   2   5    27468.13    27825.60    260.84 o
   4   2   5    20725.17    20915.45    175.96 o
   6   2   5     5397.71     5545.39     78.53 o
   8   2   5      299.80      316.76     17.96 o
  10   2   5     1007.39     1060.46     42.34 o
  12   2   5     3077.21     3304.82     76.17 o
  14   2   5     2779.20     3130.20    123.42 o
 -17   3   5      760.27      729.06     62.17 o
 -15   3   5     2283.40     2141.88     71.94 o
 -13   3   5     1233.46     1159.11     43.89 o
 -11   3   5        1.61        5.09      7.34 o
  -9   3   5     2417.60     2387.92     41.81 o
  -7   3   5     1881.12     2010.67     39.33 o
  -5   3   5     3312.75     3380.18     47.04 o
  -3   3   5       39.46       20.99      6.46 o
  -1   3   5     2783.73     2643.49     40.21 o
   1   3   5     4612.56     4630.26     60.28 o
   3   3   5    14318.82    14596.32    139.37 o
   5   3   5     1819.09     1978.45     45.61 o
   7   3   5       16.36       10.08     20.73 o
   9   3   5      279.18      238.99     29.59 o
  11   3   5      857.46      786.36     43.07 o
  13   3   5      819.53      798.88     48.22 o
 -18   4   5      190.84      149.86     38.22 o
 -16   4   5        0.28       -8.40     25.31 o
 -14   4   5      409.64      328.80     25.73 o
 -12   4   5     1519.83     1507.23     48.47 o
 -10   4   5     8197.67     8034.27    123.27 o
  -8   4   5     6632.79     6547.47     91.45 o
  -6   4   5     7819.46     7516.69    102.46 o
  -4   4   5      316.73      234.37     15.17 o
  -2   4   5      679.10      785.11     28.09 o
   0   4   5      915.52     1074.20     32.14 o
   2   4   5      303.91      277.06     18.44 o
   4   4   5     4217.48     4315.43     67.50 o
   6   4   5     5947.27     5790.49    118.09 o
   8   4   5     1868.83     1821.97     70.74 o
  10   4   5        7.93      -34.95     23.54 o
  12   4   5        8.72      -33.23     22.16 o
 -17   5   5      330.95      335.77     45.75 o
 -15   5   5      371.02      228.25     43.85 o
 -13   5   5      799.33      751.45     41.32 o
 -11   5   5      414.98      369.86     30.39 o
  -9   5   5     9933.80     9929.99    115.23 o
  -7   5   5    24518.50    24715.76    230.24 o
  -5   5   5    14486.23    14352.67    226.24 o
  -3   5   5     1841.30     1919.58     51.71 o
  -1   5   5      621.19      567.92     26.24 o
   1   5   5     2702.54     2792.26     59.76 o
   3   5   5    17620.79    18105.15    243.70 o
   5   5   5    12191.70    12417.97    118.64 o
   7   5   5     4721.75     4663.86     94.77 o
   9   5   5     1622.50     1392.25     63.52 o
  11   5   5       42.62      -19.58     28.94 o
 -16   6   5       66.94       39.99     28.51 o
 -14   6   5      360.70      262.23     30.78 o
 -12   6   5       64.86       43.01     23.68 o
 -10   6   5     3132.07     3172.49    101.63 o
  -8   6   5     8857.50     9039.48    130.80 o
  -6   6   5     3707.06     3614.00     69.75 o
  -4   6   5       73.74       52.02     13.49 o
  -2   6   5       62.82       44.11     12.35 o
   0   6   5      105.95       87.96     17.35 o
   2   6   5      815.22      785.28     40.04 o
   4   6   5     5767.58     5542.94    103.56 o
   6   6   5     3235.85     3122.69     87.48 o
   8   6   5       25.27       22.05     20.78 o
  10   6   5      103.84       81.08     26.67 o
 -13   7   5      461.28      512.47     46.06 o
 -11   7   5      555.28      497.99     50.72 o
  -9   7   5      266.45      194.58     30.40 o
  -7   7   5      288.68      261.67     27.90 o
  -5   7   5        0.68      -26.43     26.03 o
  -3   7   5     7092.56     7248.72    145.49 o
  -1   7   5     7753.93     7633.23    151.93 o
   1   7   5      281.58      226.50     31.23 o
   3   7   5      345.51      251.85     29.78 o
   5   7   5       32.86        4.60     25.36 o
   7   7   5      137.85      126.68     27.66 o
   9   7   5      409.79      411.63     45.00 o
 -12   8   5      808.36      899.23     66.04 o
 -10   8   5     1168.06     1207.92     82.39 o
  -8   8   5      913.11      810.08     54.91 o
  -6   8   5     1001.77      989.57     53.86 o
  -4   8   5      990.67     1083.19     56.01 o
  -2   8   5     2583.62     2612.93     94.84 o
   0   8   5     2697.99     2664.91     96.69 o
   2   8   5     1520.70     1491.15     74.46 o
   4   8   5      757.47      626.20     55.12 o
   6   8   5      569.65      531.81     50.20 o
   8   8   5      698.55      657.05     54.03 o
  -9   9   5      455.22      510.78     54.90 o
  -7   9   5      537.66      605.57     52.07 o
  -5   9   5      794.88      782.30     53.95 o
  -3   9   5      453.01      442.68     44.75 o
  -1   9   5      107.25       40.69     28.09 o
   1   9   5      331.04      297.17     39.76 o
   3   9   5      527.66      528.65     54.44 o
   5   9   5      839.10      945.93     70.91 o
  -4  10   5        6.02       15.28     25.74 o
  -2  10   5      103.82       20.47     30.12 o
   0  10   5        0.98      -51.55     34.36 o
 -20   0   6      616.07      533.70     76.41 o
 -18   0   6     1972.59     2161.30    115.11 o
 -16   0   6     1350.97     1353.34     64.11 o
 -14   0   6     1036.90     1100.59     40.53 o
 -12   0   6      289.67      274.03     16.41 o
 -10   0   6    12148.93    12279.88    203.25 o
  -8   0   6   103575.54   108046.12   1054.54 o
  -6   0   6    84456.61    87597.84    785.47 o
  -4   0   6     3099.86     3080.23     37.77 o
  -2   0   6    29110.46    27991.54    281.60 o
   0   0   6    20515.70    20259.00    170.19 o
   2   0   6    13162.74    12448.30    248.17 o
   4   0   6    54202.27    52253.55    411.88 o
   6   0   6    16531.79    16623.60    171.08 o
   8   0   6     2844.22     2619.21     82.51 o
  10   0   6      288.53      192.35     26.49 o
  12   0   6     1548.53     1322.68     86.83 o
  14   0   6      640.38      777.37     85.72 o
 -19   1   6      431.47      381.67     48.81 o
 -17   1   6      256.79      268.08     44.40 o
 -15   1   6        7.70        8.27     16.18 o
 -13   1   6      174.95      182.44     13.32 o
 -11   1   6     6601.03     6833.85     63.90 o
  -9   1   6    22778.84    23351.00    173.37 o
  -7   1   6    26676.64    27139.82    206.49 o
  -5   1   6    10924.60    10544.28     81.21 o
  -3   1   6      513.75      591.18     14.06 o
  -1   1   6     6965.02     7295.50     66.03 o
   1   1   6    17978.47    17675.30    171.30 o
   3   1   6    20291.79    19751.58    166.24 o
   5   1   6    11193.64    10793.00     87.80 o
   7   1   6     2510.55     2404.77     44.49 o
   9   1   6      454.01      413.03     26.47 o
  11   1   6       26.36       27.15     18.45 o
  13   1   6       30.25      -18.96     31.99 o
 -18   2   6      343.50      271.72     38.21 o
 -16   2   6     1019.97     1042.34     47.12 o
 -14   2   6     1718.32     1660.21     42.86 o
 -12   2   6       32.61       42.07     11.92 o
 -10   2   6      801.32      798.34     19.35 o
  -8   2   6       98.18       85.23      6.91 o
  -6   2   6     2991.23     3039.21     33.33 o
  -4   2   6    10833.10    11132.30     79.08 o
  -2   2   6     3481.33     3451.65     37.18 o
   0   2   6     2104.58     2235.98     33.28 o
   2   2   6      575.31      543.23     18.35 o
   4   2   6      503.38      477.42     20.27 o
   6   2   6      316.95      326.08     24.40 o
   8   2   6      738.24      675.00     32.03 o
  10   2   6     1165.70     1229.69     57.82 o
  12   2   6      753.17      760.15     40.60 o
  14   2   6        0.12      -46.74     38.39 o
 -19   3   6      968.41     1009.01     72.26 o
 -17   3   6     1860.48     1833.50     94.84 o
 -15   3   6      600.57      568.41     35.29 o
 -13   3   6     1377.15     1338.24     37.94 o
 -11   3   6     2714.49     2651.60     48.41 o
  -9   3   6     1658.69     1717.90     38.81 o
  -7   3   6    10921.77    10693.27    120.68 o
  -5   3   6    14458.61    14535.97    157.30 o
  -3   3   6    22859.17    23740.97    225.05 o
  -1   3   6    16723.05    17300.43    133.34 o
   1   3   6     1876.42     1802.76     39.47 o
   3   3   6    11931.47    11800.07    147.26 o
   5   3   6    10217.06    10511.00    122.90 o
   7   3   6     2748.65     2513.54    103.77 o
   9   3   6     3157.66     3102.95     80.44 o
  11   3   6     1661.43     1732.34     64.33 o
  13   3   6      773.47      950.20     64.65 o
 -18   4   6      338.20      276.26     44.51 o
 -16   4   6     2343.11     2574.56     91.87 o
 -14   4   6      145.59       90.60     17.48 o
 -12   4   6     3781.54     3491.05     61.41 o
 -10   4   6      248.95      312.52     19.95 o
  -8   4   6     8870.08     9027.97    112.10 o
  -6   4   6    14860.70    14741.60    144.92 o
  -4   4   6    16829.48    16494.05    172.79 o
  -2   4   6      448.31      399.83     20.21 o
   0   4   6     8754.75     9134.21     98.27 o
   2   4   6    12031.38    12418.47    122.05 o
   4   4   6     4264.45     3848.26     80.53 o
   6   4   6     8654.96     8519.30    137.09 o
   8   4   6     3514.37     3033.16     93.42 o
  10   4   6       70.78       44.92     23.56 o
  12   4   6       71.95       83.26     25.40 o
 -17   5   6       63.14       92.91     43.87 o
 -15   5   6      192.36       85.26     21.91 o
 -13   5   6       88.41       62.18     18.66 o
 -11   5   6       11.34        7.73     16.35 o
  -9   5   6      299.15      304.22     25.71 o
  -7   5   6     1365.59     1385.06     48.78 o
  -5   5   6      136.13      127.48     13.77 o
  -3   5   6       97.83       59.46     12.84 o
  -1   5   6      176.20      135.60     17.24 o
   1   5   6      223.02      234.73     22.68 o
   3   5   6     1466.75     1423.59     49.72 o
   5   5   6     1397.82     1226.55     46.38 o
   7   5   6      216.35      165.76     24.74 o
   9   5   6        0.01      -32.53     22.64 o
  11   5   6        0.08      -34.59     24.84 o
 -16   6   6      587.90      616.08     53.84 o
 -14   6   6      439.29      474.65     39.14 o
 -12   6   6     1481.71     1499.56     66.91 o
 -10   6   6      236.34      225.46     36.27 o
  -8   6   6      845.84      870.17     41.60 o
  -6   6   6     4207.84     3833.81     98.84 o
  -4   6   6     3154.90     3022.55     61.60 o
  -2   6   6     3129.56     3038.67     80.96 o
   0   6   6      926.48      844.81     38.63 o
   2   6   6      720.12      776.34     41.66 o
   4   6   6      827.34      947.11     44.85 o
   6   6   6     1219.17     1293.53     59.67 o
   8   6   6      721.98      804.05     47.47 o
  10   6   6      323.79      397.89     40.84 o
 -15   7   6      715.43      674.35     63.86 o
 -13   7   6      108.26      135.49     31.53 o
 -11   7   6      450.31      405.70     46.77 o
  -9   7   6     1755.69     1745.51     79.42 o
  -7   7   6     1308.21     1315.27     55.80 o
  -5   7   6     5568.61     5913.38    119.73 o
  -3   7   6     4297.60     4280.56    113.67 o
  -1   7   6     1060.81     1081.88     60.13 o
   1   7   6     1605.84     1691.94     66.32 o
   3   7   6     1492.38     1528.45     62.14 o
   5   7   6      906.84      968.53     57.13 o
   7   7   6      413.45      496.30     43.98 o
   9   7   6      286.90      293.61     46.52 o
 -12   8   6      211.48      159.84     36.78 o
 -10   8   6      377.95      219.01     41.90 o
  -8   8   6      799.14      756.91     52.44 o
  -6   8   6     2124.19     2064.56     76.02 o
  -4   8   6      552.42      566.66     42.22 o
  -2   8   6      813.06      793.79     54.93 o
   0   8   6      288.08      151.73     30.18 o
   2   8   6       40.83       44.66     25.87 o
   4   8   6      146.84      100.92     37.07 o
   6   8   6       93.51       76.51     29.22 o
  -9   9   6      531.50      565.22     54.96 o
  -7   9   6       76.71       53.57     24.65 o
  -5   9   6        0.44       -6.41     24.24 o
  -3   9   6       49.20        9.62     26.13 o
  -1   9   6      268.59      206.41     34.69 o
   1   9   6      372.22      409.57     46.81 o
   3   9   6      167.90      190.10     38.50 o
   5   9   6      161.12      222.54     41.04 o
  -4  10   6      207.84      168.37     46.10 o
  -2  10   6       77.34       87.87     30.35 o
 -19   1   7      698.44      731.12     61.60 o
 -17   1   7     2811.66     2788.90     79.47 o
 -15   1   7     2695.04     2536.66     77.97 o
 -13   1   7      908.57      906.40     23.27 o
 -11   1   7     1313.10     1390.64     26.24 o
  -9   1   7    10359.59    10497.75    116.12 o
  -7   1   7    26585.05    26845.76    182.27 o
  -5   1   7    40709.00    40394.48    274.10 o
  -3   1   7    46803.87    47163.80    269.83 o
  -1   1   7     2062.21     2122.90     28.26 o
   1   1   7      125.98      110.69      8.48 o
   3   1   7     3400.46     3301.47     54.83 o
   5   1   7    11815.53    11883.49     97.21 o
   7   1   7     7645.02     7793.34     93.18 o
   9   1   7      879.46      898.14     40.95 o
  11   1   7      307.05      250.29     36.63 o
  13   1   7      788.23      700.97     56.87 o
 -18   2   7     2039.42     2054.18     85.56 o
 -16   2   7     4946.44     4785.97    143.58 o
 -14   2   7     2898.02     2898.16     53.36 o
 -12   2   7      105.69      135.92     10.69 o
 -10   2   7     2489.70     2626.43     34.49 o
  -8   2   7     5668.52     5463.83     49.82 o
  -6   2   7    41907.59    42873.16    356.26 o
  -4   2   7    50476.84    52101.04    285.19 o
  -2   2   7    11073.63    11111.43     86.96 o
   0   2   7     3033.82     3011.36     44.08 o
   2   2   7     4637.50     4643.38     67.66 o
   4   2   7     4720.52     4718.87     60.58 o
   6   2   7     4147.58     3917.25     71.67 o
   8   2   7     5620.52     5405.16     99.02 o
  10   2   7     1815.12     1755.37     58.64 o
  12   2   7      294.02      364.29     39.27 o
 -19   3   7      731.63      826.73     66.48 o
 -17   3   7     2160.34     2224.34     87.96 o
 -15   3   7       44.97       23.30     17.84 o
 -13   3   7      413.85      334.58     22.14 o
 -11   3   7      361.96      356.79     17.84 o
  -9   3   7      125.98       83.96     10.88 o
  -7   3   7     9569.32    10331.82    105.15 o
  -5   3   7    10022.75    10175.16    127.82 o
  -3   3   7     9631.18     9220.05    121.16 o
  -1   3   7       54.36       71.25     14.16 o
   1   3   7    12254.99    12530.66    127.99 o
   3   3   7     2603.60     2508.31     54.46 o
   5   3   7     1964.22     1832.81     57.02 o
   7   3   7      621.62      542.22     39.59 o
   9   3   7        1.97      -11.01     21.33 o
  11   3   7      127.93       88.42     26.32 o
  13   3   7       72.91       33.32     32.86 o
 -18   4   7       13.16        2.42     35.43 o
 -16   4   7       36.38       84.13     27.76 o
 -14   4   7      526.88      439.43     30.61 o
 -12   4   7     5850.23     6038.57     91.18 o
 -10   4   7     4644.85     4857.35     72.73 o
  -8   4   7     4920.42     5002.80     88.37 o
  -6   4   7      265.24      179.64     22.85 o
  -4   4   7      120.43       82.68     12.08 o
  -2   4   7     2887.00     3101.03     55.33 o
   0   4   7     4039.70     4135.89     72.65 o
   2   4   7     7009.73     7112.51    100.84 o
   4   4   7     4434.78     4438.58     96.76 o
   6   4   7     1497.51     1564.28     78.93 o
   8   4   7      130.18       92.42     22.74 o
  10   4   7      103.83       58.41     23.07 o
  12   4   7       46.26       49.36     28.80 o
 -17   5   7      809.04      840.60     72.05 o
 -15   5   7     1733.21     1640.53     76.48 o
 -13   5   7     1525.55     1476.58     52.55 o
 -11   5   7     4088.05     4102.01    101.19 o
  -9   5   7     8373.45     8618.83    134.24 o
  -7   5   7    11623.90    11609.22    158.10 o
  -5   5   7     7851.11     8039.05     95.28 o
  -3   5   7      859.59      847.20     40.96 o
  -1   5   7     1587.10     1558.31     49.18 o
   1   5   7     3097.90     3109.50     83.16 o
   3   5   7     5986.66     6046.14     96.73 o
   5   5   7     6747.92     6830.80    160.87 o
   7   5   7     1548.78     1516.47     62.89 o
   9   5   7        1.71        1.09     25.02 o
  11   5   7        1.00      -24.82     29.13 o
 -16   6   7      137.99      144.37     40.23 o
 -14   6   7      634.27      571.18     50.26 o
 -12   6   7     1604.22     1560.56     88.42 o
 -10   6   7     1068.66     1082.43     47.16 o
  -8   6   7     2264.77     2342.54    100.82 o
  -6   6   7     2862.54     2778.65     59.44 o
  -4   6   7     1158.90     1171.26     43.82 o
  -2   6   7      633.59      629.52     33.99 o
   0   6   7      578.99      512.04     36.26 o
   2   6   7     1800.99     1801.46     64.73 o
   4   6   7     3610.31     3554.07     85.25 o
   6   6   7     1162.79     1196.18     63.34 o
   8   6   7       53.26       28.07     26.95 o
  10   6   7       20.29       59.53     25.81 o
 -15   7   7        5.54       26.66     36.02 o
 -13   7   7        0.56      -15.55     28.57 o
 -11   7   7       90.14       -6.96     29.23 o
  -9   7   7      261.16      205.81     27.76 o
  -7   7   7        1.47       -1.94     19.75 o
  -5   7   7        1.67       62.02     22.59 o
  -3   7   7       38.25       28.17     27.53 o
  -1   7   7     1029.82     1042.54     52.54 o
   1   7   7      117.38       71.79     37.69 o
   3   7   7       14.65       11.55     26.09 o
   5   7   7        9.56       10.67     23.75 o
   7   7   7      105.22       88.45     33.17 o
 -12   8   7      127.52      112.99     33.95 o
 -10   8   7      123.80      126.18     35.46 o
  -8   8   7      789.29      790.91     48.12 o
  -6   8   7     1174.81     1215.00     59.87 o
  -4   8   7     1038.93     1104.28     57.53 o
  -2   8   7      763.32      747.93     54.22 o
   0   8   7      780.51      702.45     52.80 o
   2   8   7      433.89      357.16     37.44 o
   4   8   7      247.69      199.23     36.28 o
   6   8   7      868.54      979.55     68.45 o
  -9   9   7      237.99      265.82     43.00 o
  -7   9   7      677.50      661.50     66.25 o
  -5   9   7     1240.64     1336.42     67.48 o
  -3   9   7      703.67      680.23     56.00 o
  -1   9   7       49.89       31.14     28.80 o
   1   9   7        0.89       29.01     32.85 o
   3   9   7      468.73      488.64     66.95 o
 -20   0   8       22.35      -17.58     37.58 o
 -18   0   8      687.24      642.64     65.04 o
 -16   0   8     8048.75     7805.80    178.04 o
 -14   0   8    10151.50     9867.40    171.37 o
 -12   0   8     9166.22     8535.10    377.06 o
 -10   0   8      464.53      364.74     32.71 o
  -8   0   8       13.21       34.83     13.32 o
  -6   0   8    20629.33    20515.27    201.81 o
  -4   0   8    15222.41    15542.68    133.80 o
  -2   0   8     2171.40     2200.60     47.79 o
   0   0   8     5674.50     5123.02     71.07 o
   2   0   8    22674.63    23116.06    291.79 o
   4   0   8    22678.60    23471.55    408.38 o
   6   0   8    11976.81    12501.24    177.53 o
   8   0   8     2014.22     2069.58     75.75 o
  10   0   8      150.65       87.17     33.54 o
  12   0   8     1253.50     1215.98    101.47 o
 -19   1   8       22.77       58.05     28.37 o
 -17   1   8      394.36      396.97     32.09 o
 -15   1   8     4074.02     3743.08    108.92 o
 -13   1   8     8087.18     7769.41     99.34 o
 -11   1   8     1938.07     1869.78     48.13 o
  -9   1   8     1633.60     1653.24     31.63 o
  -7   1   8     3446.44     3457.53     41.96 o
  -5   1   8     5101.84     5153.47     47.43 o
  -3   1   8     7690.62     7654.19     57.18 o
  -1   1   8    15052.24    15006.60    163.37 o
   1   1   8    12111.84    12241.70    102.65 o
   3   1   8     5247.59     5048.48     88.62 o
   5   1   8     3995.89     3948.40     60.27 o
   7   1   8      598.54      491.82     25.56 o
   9   1   8      622.77      611.08     32.93 o
  11   1   8      276.62      195.00     29.84 o
  13   1   8      147.05      191.30     37.37 o
 -20   2   8      213.97      239.68     47.90 o
 -18   2   8     1090.06     1035.81     57.41 o
 -16   2   8      129.96      117.67     21.48 o
 -14   2   8      645.78      629.17     27.51 o
 -12   2   8     1077.05     1054.56     21.82 o
 -10   2   8       36.11       22.72      5.44 o
  -8   2   8     2569.53     2584.80     32.96 o
  -6   2   8     5764.07     5749.39     61.27 o
  -4   2   8      415.97      356.19     15.52 o
  -2   2   8       91.79       75.56     11.42 o
   0   2   8      123.74      105.05     10.20 o
   2   2   8     1699.58     1699.58     33.39 o
   4   2   8       24.94       25.30     10.96 o
   6   2   8     1083.64     1102.79     46.70 o
   8   2   8      622.30      608.44     36.86 o
  10   2   8      469.24      380.92     36.02 o
  12   2   8        4.56      -34.26     30.19 o
 -19   3   8     1102.17     1238.17     78.11 o
 -17   3   8     2244.06     2177.08     85.26 o
 -15   3   8     2071.85     1932.37    114.45 o
 -13   3   8     1929.05     2018.59     46.45 o
 -11   3   8      714.97      740.41     24.49 o
  -9   3   8     1154.36     1137.29     27.86 o
  -7   3   8     9079.45     8625.08     80.85 o
  -5   3   8    25036.08    25009.84    256.07 o
  -3   3   8    16601.49    16856.22    128.29 o
  -1   3   8     2938.39     3012.14     54.43 o
   1   3   8       95.41      130.09     14.20 o
   3   3   8      985.77      959.02     32.83 o
   5   3   8     6117.10     6289.93    107.10 o
   7   3   8     6941.87     7051.41    132.52 o
   9   3   8     2139.00     2130.57     70.05 o
  11   3   8      408.10      312.45     42.72 o
 -18   4   8     1373.80     1595.37     86.41 o
 -16   4   8     5621.29     5587.17    148.25 o
 -14   4   8     3990.80     3847.54     82.98 o
 -12   4   8       19.71        8.07     15.27 o
 -10   4   8        3.06       -1.67     13.63 o
  -8   4   8     3916.05     3980.65     82.09 o
  -6   4   8    14863.63    14875.05    172.09 o
  -4   4   8     9802.92     9309.33    108.26 o
  -2   4   8      465.82      413.30     23.78 o
   0   4   8      332.35      325.84     23.69 o
   2   4   8     3786.34     3828.35     74.95 o
   4   4   8     7302.85     7296.96    140.60 o
   6   4   8     4727.53     4546.43    116.58 o
   8   4   8     3127.77     3201.79     90.51 o
  10   4   8      342.64      312.57     37.00 o
 -17   5   8      100.57      173.04     35.58 o
 -15   5   8      310.02      324.61     33.57 o
 -13   5   8      103.11       93.30     18.55 o
 -11   5   8      979.62      981.03     39.96 o
  -9   5   8      676.10      685.08     38.90 o
  -7   5   8       29.51       38.35     18.72 o
  -5   5   8      100.72       68.51     15.93 o
  -3   5   8       18.94       19.92     16.89 o
  -1   5   8     1003.79      998.27     45.54 o
   1   5   8     1798.84     1888.71     60.54 o
   3   5   8       60.25       61.68     22.61 o
   5   5   8      911.58      812.81     48.27 o
   7   5   8       24.69        0.43     28.81 o
   9   5   8       92.45       44.28     25.40 o
 -16   6   8      159.04      111.17     70.66 o
 -14   6   8      200.94      194.45     25.16 o
 -12   6   8      268.85      283.12     30.03 o
 -10   6   8     2077.70     2130.53     84.24 o
  -8   6   8     6261.46     6238.62    123.64 o
  -6   6   8     4592.25     4572.98     99.74 o
  -4   6   8     6333.14     6241.08    113.24 o
  -2   6   8     6471.22     6563.35    138.06 o
   0   6   8     2209.99     2156.34     72.94 o
   2   6   8      307.44      339.77     31.73 o
   4   6   8      991.13     1029.65     48.96 o
   6   6   8     1218.77     1291.10     60.43 o
   8   6   8      674.12      747.49     48.06 o
 -15   7   8      599.12      691.96     62.97 o
 -13   7   8      150.43      132.97     26.31 o
 -11   7   8      317.25      242.74     39.05 o
  -9   7   8     1176.65     1101.04     53.55 o
  -7   7   8     3164.49     3246.71     91.35 o
  -5   7   8     6415.25     6443.97    144.10 o
  -3   7   8     6403.01     6312.88    155.46 o
  -1   7   8     1195.51     1152.35     61.67 o
   1   7   8      277.55      207.89     29.16 o
   3   7   8      420.49      348.02     38.56 o
   5   7   8      539.96      560.35     47.95 o
   7   7   8     2148.77     2481.08    104.93 o
 -12   8   8      127.95      108.64     48.02 o
 -10   8   8      530.28      426.21     76.68 o
  -8   8   8       24.60       16.01     21.64 o
  -6   8   8     2457.41     2506.55     84.60 o
  -4   8   8      853.34      818.33     50.59 o
  -2   8   8       55.17       -4.22     25.75 o
   0   8   8      204.88      148.72     29.60 o
   2   8   8      213.22      118.39     30.01 o
   4   8   8      366.12      393.89     44.54 o
   6   8   8      775.14      800.44     63.14 o
  -9   9   8      271.24      269.62     47.91 o
  -7   9   8        0.40      -44.49     29.66 o
  -5   9   8       36.07       28.46     26.92 o
  -3   9   8        5.88      -29.89     27.90 o
  -1   9   8      894.39      935.28     65.18 o
   1   9   8      996.68     1117.47     82.92 o
   3   9   8      273.23      370.13     50.16 o
 -19   1   9     1146.37     1132.90     65.35 o
 -17   1   9     1631.51     1525.74     59.51 o
 -15   1   9     2514.40     2383.79     83.97 o
 -13   1   9      679.09      583.39     33.68 o
 -11   1   9      177.63      155.09     15.10 o
  -9   1   9    10411.34    10981.48    135.16 o
  -7   1   9    17912.52    18003.57    114.65 o
  -5   1   9    20605.84    20727.73    122.60 o
  -3   1   9    20803.51    20921.69    114.74 o
  -1   1   9    10655.50    10770.14    109.81 o
   1   1   9      748.91      797.95     26.47 o
   3   1   9     3398.82     3148.71     86.52 o
   5   1   9     6160.89     6237.25    100.82 o
   7   1   9     2494.37     2348.26     67.09 o
   9   1   9      920.11      918.71     50.18 o
  11   1   9       48.38       45.01     27.04 o
 -20   2   9      164.14      210.88     43.18 o
 -18   2   9      609.12      555.91     45.30 o
 -16   2   9     2784.35     2841.36    111.12 o
 -14   2   9     3442.03     3122.30    101.32 o
 -12   2   9     3314.82     3197.29     42.87 o
 -10   2   9      571.09      536.18     14.84 o
  -8   2   9     8729.45     8834.96     75.56 o
  -6   2   9    30606.05    31541.57    191.16 o
  -4   2   9    30697.20    32135.61    212.46 o
  -2   2   9    13392.42    13738.79    129.37 o
   0   2   9     1232.73     1331.21     30.44 o
   2   2   9     2081.98     2034.21     37.76 o
   4   2   9     2595.94     2535.73     47.28 o
   6   2   9     7751.39     7517.25    128.25 o
   8   2   9     7487.42     7223.68    156.80 o
  10   2   9     1117.24     1032.35     54.99 o
  12   2   9        7.60      -48.71     34.15 o
 -19   3   9       60.13       47.38     29.54 o
 -17   3   9       91.19       76.21     24.39 o
 -15   3   9        2.22       14.89     19.10 o
 -13   3   9     1553.29     1410.99     41.20 o
 -11   3   9      234.36      192.68     12.98 o
  -9   3   9     2160.53     2264.14     38.51 o
  -7   3   9     3873.84     3796.76     49.16 o
  -5   3   9    10776.64    10688.54    122.99 o
  -3   3   9     2042.21     2012.62     41.52 o
  -1   3   9      847.65      766.16     37.68 o
   1   3   9        1.22        6.39     10.71 o
   3   3   9        4.19       37.75     32.56 o
   5   3   9     4246.01     4081.77     87.29 o
   7   3   9     2358.76     2178.80     72.29 o
   9   3   9      184.48      138.19     30.65 o
  11   3   9       39.88       -0.51     28.84 o
 -18   4   9       48.32      116.57     36.57 o
 -16   4   9      948.62      817.08     58.74 o
 -14   4   9     4566.84     4261.89     86.51 o
 -12   4   9     1841.91     1874.55     60.74 o
 -10   4   9      608.91      677.09     28.90 o
  -8   4   9      106.77       86.37     16.90 o
  -6   4   9       76.25       89.04     18.83 o
  -4   4   9     4157.68     4067.98     68.93 o
  -2   4   9     7945.87     7764.34    100.41 o
   0   4   9     7926.63     7882.25    122.67 o
   2   4   9     1094.85     1098.47     62.81 o
   4   4   9      359.06      396.20     47.79 o
   6   4   9       39.31       45.34     24.48 o
   8   4   9       93.79       94.01     27.81 o
  10   4   9      531.28      563.32     49.02 o
 -17   5   9     2062.36     2094.69    109.40 o
 -15   5   9     2515.60     2633.08     81.38 o
 -13   5   9     1717.40     1662.57     70.51 o
 -11   5   9     1089.07     1171.16     44.57 o
  -9   5   9      486.79      510.51     33.82 o
  -7   5   9     2173.06     2219.03     68.40 o
  -5   5   9     5846.76     5748.87     97.43 o
  -3   5   9    12549.52    12204.70    138.57 o
  -1   5   9    12345.78    12779.15    214.70 o
   1   5   9     7540.28     7577.64    121.73 o
   3   5   9     2611.17     2732.72     78.06 o
   5   5   9     1314.97     1372.03     78.53 o
   7   5   9     1517.22     1572.92     80.48 o
   9   5   9      793.55      945.42     68.05 o
 -16   6   9     1105.36     1191.59     81.98 o
 -14   6   9     2737.74     2873.76    104.64 o
 -12   6   9     1254.96     1191.28     66.19 o
 -10   6   9       45.67       31.63     21.25 o
  -8   6   9      799.07      682.44     44.07 o
  -6   6   9     1628.64     1499.70     73.39 o
  -4   6   9     7862.51     7934.50    152.53 o
  -2   6   9     4509.25     4378.80    147.03 o
   0   6   9     1977.25     1995.95     70.22 o
   2   6   9      340.10      313.13     31.29 o
   4   6   9      197.82      233.42     36.16 o
   6   6   9      790.45      754.80     51.05 o
   8   6   9      663.57      636.24     59.70 o
 -15   7   9       51.59      145.25     44.86 o
 -13   7   9        2.48      -42.99     28.66 o
 -11   7   9     1156.22     1010.11     87.71 o
  -9   7   9      435.54      385.37     37.75 o
  -7   7   9      142.02      126.77     23.30 o
  -5   7   9      348.74      282.57     30.77 o
  -3   7   9      385.97      332.77     32.34 o
  -1   7   9      809.29      714.37     51.39 o
   1   7   9       31.38      -27.76     31.62 o
   3   7   9      224.48      201.77     31.60 o
   5   7   9      178.04      284.14     42.38 o
   7   7   9       44.25      148.51     44.51 o
 -12   8   9      288.03      236.96     70.50 o
 -10   8   9      462.05      452.69     50.94 o
  -8   8   9     1476.01     1478.75     68.33 o
  -6   8   9     1279.72     1360.95     71.84 o
  -4   8   9      678.02      717.80     54.73 o
  -2   8   9      793.25      712.36     54.99 o
   0   8   9      627.99      560.47     55.49 o
   2   8   9      207.97      197.41     37.02 o
   4   8   9      269.36      338.35     44.95 o
  -9   9   9      148.61       95.19     33.95 o
  -7   9   9      427.19      347.46     40.84 o
  -5   9   9      996.23     1003.65     65.58 o
  -3   9   9      789.87      825.56     62.23 o
  -1   9   9       64.59       94.62     32.27 o
   1   9   9       49.48       68.80     33.38 o
 -20   0  10        0.81      -26.86     34.63 o
 -18   0  10     1052.77     1111.13     68.69 o
 -16   0  10     7799.43     8245.44    189.34 o
 -14   0  10     9343.36     9242.82    177.12 o
 -12   0  10    18259.63    19090.30    286.76 o
 -10   0  10     6714.46     7149.48    130.00 o
  -8   0  10     1298.84     1275.46     35.42 o
  -6   0  10    15540.28    15884.06    137.60 o
  -4   0  10   113075.23   112686.84    708.76 o
  -2   0  10    26185.39    24896.76    275.09 o
   0   0  10     8976.24     8356.07    109.41 o
   2   0  10     2102.99     2348.06     64.58 o
   4   0  10      787.70      826.16     49.61 o
   6   0  10     4551.15     4854.74    130.93 o
   8   0  10     1391.04     1551.22     78.97 o
  10   0  10     2333.93     2647.77    125.94 o
 -19   1  10       10.69       14.88     21.70 o
 -17   1  10     1462.22     1344.45     53.76 o
 -15   1  10     8026.31     7992.07    115.06 o
 -13   1  10     5550.81     5559.76     92.71 o
 -11   1  10      392.15      372.47     21.74 o
  -9   1  10      740.37      659.02     19.60 o
  -7   1  10      757.95      726.55     18.86 o
  -5   1  10     3209.95     3096.10     38.10 o
  -3   1  10    30002.10    29671.41    182.54 o
  -1   1  10    25786.15    26567.68    207.32 o
   1   1  10      223.08      193.41     18.73 o
   3   1  10        5.02       21.80      9.63 o
   5   1  10       24.58       28.51     10.98 o
   7   1  10     2041.82     2093.05     76.01 o
   9   1  10     3056.61     3096.19     92.70 o
  11   1  10      193.88      171.89     32.32 o
 -20   2  10      276.49      281.69     45.68 o
 -18   2  10      121.99       95.90     24.54 o
 -16   2  10        7.86       -4.95     17.39 o
 -14   2  10       13.32       21.42     17.12 o
 -12   2  10      444.73      405.77     23.34 o
 -10   2  10     4803.11     4607.16     85.12 o
  -8   2  10    12295.93    12791.72    102.00 o
  -6   2  10     2087.80     2108.50     36.89 o
  -4   2  10       41.31       54.95     13.73 o
  -2   2  10      270.83      300.80     19.12 o
   0   2  10      300.66      268.45     14.49 o
   2   2  10     3712.04     3486.36     58.80 o
   4   2  10     1724.19     1733.93     60.58 o
   6   2  10      110.03      117.03     25.58 o
   8   2  10      436.26      431.79     45.15 o
  10   2  10        8.30      -37.80     26.82 o
 -19   3  10       78.44       78.94     25.73 o
 -17   3  10      995.99      957.54     54.55 o
 -15   3  10     5243.44     5068.92    116.31 o
 -13   3  10     4721.95     4669.65     75.06 o
 -11   3  10     6067.15     6148.47     75.38 o
  -9   3  10     4867.54     4826.92     66.25 o
  -7   3  10     6659.21     6834.58     73.82 o
  -5   3  10    18478.42    19040.49    159.97 o
  -3   3  10    10172.32    10075.09    107.83 o
  -1   3  10     6835.38     7094.87    100.44 o
   1   3  10     3362.70     3391.05     55.82 o
   3   3  10      389.95      506.02     27.36 o
   5   3  10     3723.87     3964.80     88.06 o
   7   3  10     3338.74     3319.87    110.41 o
   9   3  10      658.46      661.26     53.95 o
 -18   4  10     1017.17     1100.46     74.85 o
 -16   4  10      371.24      404.79     41.45 o
 -14   4  10     3032.87     2880.23    120.49 o
 -12   4  10     8552.75     8639.20    144.52 o
 -10   4  10     2602.31     2599.33     54.54 o
  -8   4  10     3604.11     3719.48     70.47 o
  -6   4  10     4065.08     3887.32     89.76 o
  -4   4  10     8312.42     8099.88    108.45 o
  -2   4  10     8103.94     8087.64    123.03 o
   0   4  10        5.12       15.72     18.99 o
   2   4  10       16.58      -11.77     17.45 o
   4   4  10      991.27     1084.86     56.23 o
   6   4  10      505.84      531.49     41.34 o
   8   4  10      341.93      324.61     39.95 o
  10   4  10      200.11      186.69     36.72 o
 -17   5  10        0.05       47.45     33.43 o
 -15   5  10     1109.73     1186.41     60.09 o
 -13   5  10      387.56      367.05     26.24 o
 -11   5  10        0.07       -0.30     15.11 o
  -9   5  10      241.81      239.45     30.15 o
  -7   5  10      118.77      115.12     20.62 o
  -5   5  10      757.87      686.99     37.01 o
  -3   5  10      484.32      394.53     26.17 o
  -1   5  10      281.84      287.69     28.59 o
   1   5  10      187.42      174.39     23.87 o
   3   5  10      386.80      318.52     34.77 o
   5   5  10        1.21        4.06     32.87 o
   7   5  10        1.56       71.89     43.94 o
   9   5  10       14.75       30.83     33.26 o
 -16   6  10      192.03      170.03     39.81 o
 -14   6  10      279.17      269.35     39.23 o
 -12   6  10       99.03       90.78     19.13 o
 -10   6  10      884.95      937.63     48.68 o
  -8   6  10     1714.89     1652.44     65.17 o
  -6   6  10     1980.02     1947.11     71.36 o
  -4   6  10      561.10      428.44     31.02 o
  -2   6  10      536.21      518.16     38.05 o
   0   6  10     1213.17     1271.34     56.48 o
   2   6  10     1325.23     1293.46     59.16 o
   4   6  10     1525.78     1568.31     79.31 o
   6   6  10      445.85      417.26     44.00 o
   8   6  10      421.52      482.31     51.96 o
 -15   7  10      480.30      508.95     62.67 o
 -13   7  10     1108.91     1093.79     76.13 o
 -11   7  10      369.16      431.73     38.35 o
  -9   7  10      710.69      803.81     52.60 o
  -7   7  10     2113.40     2241.56     86.70 o
  -5   7  10     1738.94     1699.57     77.16 o
  -3   7  10     2157.95     2097.09     86.51 o
  -1   7  10     1608.38     1576.13     76.37 o
   1   7  10      471.36      457.52     42.09 o
   3   7  10      249.22      224.33     36.66 o
   5   7  10     1134.84     1187.36    110.51 o
 -12   8  10      381.83      472.36     49.85 o
 -10   8  10      588.84      588.50     50.63 o
  -8   8  10       48.21       27.03     24.12 o
  -6   8  10      399.53      352.95     37.66 o
  -4   8  10     1194.42     1220.82     69.51 o
  -2   8  10      110.08       97.79     28.82 o
   0   8  10       93.89       42.74     26.29 o
   2   8  10        2.16      -26.95     29.45 o
   4   8  10      108.83      -18.69     35.53 o
  -9   9  10       65.56       56.54     29.90 o
  -7   9  10       87.33       41.44     28.17 o
  -5   9  10       72.51       68.51     28.39 o
  -3   9  10      207.03      199.39     36.67 o
  -1   9  10      405.98      422.24     48.40 o
 -19   1  11       60.08       90.51     23.05 o
 -17   1  11      190.92      163.09     22.14 o
 -15   1  11     2644.59     2639.00     68.83 o
 -13   1  11     9305.62     9497.69    125.37 o
 -11   1  11     4371.22     4035.40     83.81 o
  -9   1  11      113.14       98.11      7.42 o
  -7   1  11     3971.40     4124.89     48.51 o
  -5   1  11     3335.54     3222.40     42.03 o
  -3   1  11     1707.91     1376.12     26.42 o
  -1   1  11     5285.27     5233.38     78.60 o
   1   1  11     5899.09     6045.16     88.02 o
   3   1  11     5389.12     5195.52     94.86 o
   5   1  11     1750.89     1713.12     53.43 o
   7   1  11     1160.12     1157.65     64.77 o
   9   1  11     1813.94     1915.53     75.16 o
 -20   2  11       15.38       15.81     31.11 o
 -18   2  11      123.66       66.07     20.74 o
 -16   2  11     1782.83     1699.22     56.65 o
 -14   2  11     8182.99     8196.33    125.44 o
 -12   2  11    10371.69    10062.66    118.37 o
 -10   2  11     7081.98     6972.46     77.35 o
  -8   2  11     2289.48     2387.07     40.23 o
  -6   2  11     2461.84     2276.53     40.53 o
  -4   2  11    15048.78    15229.31    133.05 o
  -2   2  11    15339.67    15349.24    189.91 o
   0   2  11     8452.46     8341.84    102.89 o
   2   2  11      555.71      475.01     29.59 o
   4   2  11     1952.51     1994.28     55.99 o
   6   2  11     6114.75     6017.87    135.05 o
   8   2  11     1833.28     1773.49     77.19 o
  10   2  11      425.42      361.53     44.51 o
 -19   3  11      191.81      135.98     28.10 o
 -17   3  11      152.59       92.25     25.37 o
 -15   3  11     2353.51     2178.13     82.89 o
 -13   3  11     4765.38     4767.45     74.28 o
 -11   3  11     3043.40     3189.01     51.15 o
  -9   3  11       93.10       81.39      9.25 o
  -7   3  11       80.29       86.86     13.48 o
  -5   3  11       42.83       53.58     13.02 o
  -3   3  11      242.68      241.58     23.38 o
  -1   3  11       23.92       33.33     13.30 o
   1   3  11      836.52      729.20     26.29 o
   3   3  11     3965.25     4006.11     86.32 o
   5   3  11      203.65      185.55     37.55 o
   7   3  11      253.04      220.60     36.96 o
   9   3  11      237.10      134.61     35.54 o
 -18   4  11      837.79      921.69     62.26 o
 -16   4  11     1832.15     1748.78     83.24 o
 -14   4  11      705.77      563.95     34.52 o
 -12   4  11       86.23       38.38     17.70 o
 -10   4  11       74.98       48.15     13.13 o
  -8   4  11      244.20      263.10     26.04 o
  -6   4  11     3100.24     3194.71     84.79 o
  -4   4  11     6622.60     6397.39     93.07 o
  -2   4  11     8131.29     8000.09    121.74 o
   0   4  11      657.67      662.88     36.84 o
   2   4  11      104.71       97.75     24.04 o
   4   4  11      147.26      151.97     25.35 o
   6   4  11      164.26      240.18     42.99 o
   8   4  11      696.14      828.69     64.79 o
 -17   5  11     1647.78     1850.32     95.45 o
 -15   5  11     4063.40     4231.66    136.45 o
 -13   5  11     2315.45     2207.96     76.94 o
 -11   5  11      388.60      431.92     27.96 o
  -9   5  11      316.17      349.76     24.73 o
  -7   5  11     1240.82     1193.37     53.43 o
  -5   5  11     8271.95     8002.79    166.90 o
  -3   5  11     8605.15     8678.25    122.37 o
  -1   5  11     5074.11     5163.92    107.58 o
   1   5  11     3185.13     3108.70     81.30 o
   3   5  11      151.83      132.59     29.62 o
   5   5  11       56.76       31.23     31.36 o
   7   5  11     1012.48     1087.06     82.65 o
 -16   6  11     1247.04     1229.47     84.57 o
 -14   6  11     1363.83     1481.09     77.68 o
 -12   6  11      285.74      289.37     29.43 o
 -10   6  11      255.40      146.88     25.85 o
  -8   6  11      312.21      199.95     27.13 o
  -6   6  11      446.74      414.68     35.86 o
  -4   6  11     5873.24     5922.06    127.94 o
  -2   6  11     5259.29     5244.91    127.73 o
   0   6  11       55.02       64.72     21.46 o
   2   6  11      415.12      432.78     38.58 o
   4   6  11       15.03        0.84     35.81 o
   6   6  11      536.31      578.92     47.67 o
 -15   7  11       81.45      185.69     43.03 o
 -13   7  11        0.25       19.03     33.09 o
 -11   7  11     1159.26     1063.69     57.75 o
  -9   7  11     2863.42     2626.36    107.66 o
  -7   7  11      876.42      777.21     53.99 o
  -5   7  11       59.88       36.90     26.36 o
  -3   7  11       78.66       44.43     24.52 o
  -1   7  11      130.77       97.11     29.48 o
   1   7  11      676.80      634.55     47.90 o
   3   7  11      457.11      480.86     54.99 o
   5   7  11       45.22        1.02     36.89 o
 -12   8  11      605.64      658.91     68.77 o
 -10   8  11     1590.85     1658.72     78.93 o
  -8   8  11     1172.37     1160.85     69.38 o
  -6   8  11      414.71      359.67     42.34 o
  -4   8  11      661.90      617.26     57.32 o
  -2   8  11     1783.82     1661.48     91.38 o
   0   8  11     1319.17     1395.06     74.46 o
   2   8  11      878.70      988.44     69.84 o
  -9   9  11       55.24       40.74     34.80 o
  -7   9  11      158.14      135.12     32.88 o
  -5   9  11      556.04      518.16     51.93 o
  -3   9  11      459.52      580.13     56.43 o
  -1   9  11      795.37     1001.32     80.00 o
 -20   0  12     1355.62     1381.77     97.78 o
 -18   0  12     1130.74     1024.30     66.94 o
 -16   0  12     1141.72     1212.73     68.52 o
 -14   0  12     3542.88     3839.17    112.99 o
 -12   0  12      146.70      152.70     22.83 o
 -10   0  12     1640.51     1499.87     53.63 o
  -8   0  12     9510.66     9327.36    130.22 o
  -6   0  12     7093.91     6923.69    101.82 o
  -4   0  12    12672.38    11895.96    168.70 o
  -2   0  12    27321.72    27401.89    294.17 o
   0   0  12    10066.85    10612.13    206.11 o
   2   0  12     1009.65     1011.91     46.07 o
   4   0  12        9.58       34.96     23.98 o
   6   0  12      338.78      391.18     46.00 o
   8   0  12     3306.36     3775.69    147.24 o
  10   0  12     1268.78     1351.04    114.27 o
 -19   1  12      471.37      521.97     39.92 o
 -17   1  12     1516.23     1482.58     55.21 o
 -15   1  12      782.84      835.46     39.39 o
 -13   1  12      105.38      150.49     26.40 o
 -11   1  12      772.68      788.38     36.36 o
  -9   1  12      182.64      240.53     10.82 o
  -7   1  12     1034.10      960.67     24.26 o
  -5   1  12     8877.15     8656.32     76.80 o
  -3   1  12    11274.97    10922.14    136.72 o
  -1   1  12     2398.78     2347.30     54.49 o
   1   1  12        4.24       39.07     15.03 o
   3   1  12      196.22      180.35     25.00 o
   5   1  12      591.24      550.12     35.28 o
   7   1  12     1822.76     1984.38     66.08 o
   9   1  12     1055.62     1097.73     65.39 o
 -20   2  12        0.06      -43.00     28.67 o
 -18   2  12      137.86      128.92     23.01 o
 -16   2  12      206.36      168.94     22.77 o
 -14   2  12     1392.55     1329.29     54.81 o
 -12   2  12     3075.74     2848.00     62.31 o
 -10   2  12     4440.46     4465.99     53.93 o
  -8   2  12      566.52      691.62     22.79 o
  -6   2  12      198.00      162.96     15.83 o
  -4   2  12        0.67       10.98      8.97 o
  -2   2  12      758.31      831.90     28.27 o
   0   2  12     3106.45     2928.16    102.38 o
   2   2  12     1947.18     1776.29     58.37 o
   4   2  12      108.80      117.80     20.71 o
   6   2  12        0.42       10.43     26.25 o
   8   2  12       14.94      -21.41     30.44 o
 -19   3  12        1.84      -33.72     26.92 o
 -17   3  12      149.60       99.82     24.77 o
 -15   3  12     3461.71     3212.62     94.90 o
 -13   3  12    10442.24    10319.54    154.33 o
 -11   3  12     7625.81     7663.15     81.79 o
  -9   3  12     2382.42     2536.91     43.74 o
  -7   3  12     1668.22     1985.66     53.80 o
  -5   3  12     5300.05     5643.08     86.79 o
  -3   3  12    17003.65    17607.65    192.72 o
  -1   3  12     8469.08     8813.47    110.99 o
   1   3  12     4128.73     4221.03     71.69 o
   3   3  12     4890.03     4878.47     92.76 o
   5   3  12     1098.03     1161.70     73.53 o
   7   3  12      614.70      621.05     54.12 o
   9   3  12      596.58      655.00     58.84 o
 -18   4  12        0.76      -19.46     29.48 o
 -16   4  12      233.47      214.35     33.53 o
 -14   4  12     1198.31     1151.54     52.63 o
 -12   4  12     4376.84     4351.72    108.21 o
 -10   4  12     4715.23     4959.59     96.42 o
  -8   4  12     1281.20     1371.20     51.40 o
  -6   4  12     1994.89     2137.46     65.76 o
  -4   4  12     3552.70     3636.07     73.03 o
  -2   4  12    14123.74    14218.23    228.55 o
   0   4  12    24105.42    24843.73    330.43 o
   2   4  12     1937.36     1921.52     69.74 o
   4   4  12       28.82       62.37     34.28 o
   6   4  12      719.82      645.20     63.72 o
   8   4  12      725.65      777.50     64.48 o
 -17   5  12       86.69       41.48     33.10 o
 -15   5  12        0.17      -31.21     31.18 o
 -13   5  12      296.72      315.97     32.83 o
 -11   5  12       97.26      122.88     18.56 o
  -9   5  12       69.63       48.47     25.67 o
  -7   5  12       70.47       74.06     20.97 o
  -5   5  12       70.32       98.51     25.60 o
  -3   5  12     2108.53     2039.82     64.43 o
  -1   5  12      280.90      272.58     33.62 o
   1   5  12       30.00       28.09     24.91 o
   3   5  12       15.16      -29.76     23.46 o
   5   5  12      124.76       89.03     31.63 o
   7   5  12       58.69       23.98     41.28 o
 -16   6  12      476.09      510.24     58.72 o
 -14   6  12     1274.75     1324.81     69.08 o
 -12   6  12     2213.58     2179.60     78.09 o
 -10   6  12     1176.99     1187.96     57.67 o
  -8   6  12     1117.70      968.38     52.10 o
  -6   6  12      550.90      551.14     41.20 o
  -4   6  12      428.52      492.18     39.48 o
  -2   6  12      483.62      520.60     39.80 o
   0   6  12      883.42      949.64     50.48 o
   2   6  12     2591.14     2628.26     99.73 o
   4   6  12      725.36      621.91     54.94 o
   6   6  12      194.95      198.12     33.86 o
 -15   7  12      853.98      819.70     81.01 o
 -13   7  12     2477.72     2684.17    110.08 o
 -11   7  12     2487.53     2671.54     88.96 o
  -9   7  12      242.78      236.18     35.44 o
  -7   7  12       96.30       64.87     25.48 o
  -5   7  12     1005.53      873.08     58.35 o
  -3   7  12     1079.14     1138.16     63.36 o
  -1   7  12     2105.22     2198.20     85.24 o
   1   7  12      798.78      826.78     56.14 o
   3   7  12      394.20      333.13     55.46 o
 -12   8  12      273.80      327.47     52.64 o
 -10   8  12      171.48      251.74     42.03 o
  -8   8  12        8.50       -0.31     27.76 o
  -6   8  12      529.51      475.80     48.99 o
  -4   8  12        1.40      -21.42     27.93 o
  -2   8  12      713.97      729.75     67.80 o
   0   8  12      645.92      636.86     61.31 o
  -7   9  12      716.51      740.65     60.52 o
  -5   9  12      566.30      603.16     56.74 o
 -19   1  13       12.66       35.29     20.46 o
 -17   1  13      367.91      358.85     29.54 o
 -15   1  13     2296.18     2273.71     64.70 o
 -13   1  13    11457.98    11358.81    166.06 o
 -11   1  13    18750.47    18519.35    154.14 o
  -9   1  13     7565.68     7560.81     65.52 o
  -7   1  13      426.99      504.74     19.92 o
  -5   1  13     3245.02     3280.37     46.73 o
  -3   1  13    11753.39    11713.20    120.06 o
  -1   1  13    10669.21    10824.93    127.09 o
   1   1  13     6976.98     7101.26    103.53 o
   3   1  13      551.86      460.62     31.48 o
   5   1  13      114.84       89.71     24.83 o
   7   1  13      539.55      665.01     47.29 o
   9   1  13      388.58      483.89     58.58 o
 -20   2  13       83.72       73.22     26.73 o
 -18   2  13       77.29       96.56     24.12 o
 -16   2  13     1555.66     1501.64     60.57 o
 -14   2  13     7918.49     7955.90    132.55 o
 -12   2  13    15147.48    14980.14    177.98 o
 -10   2  13     7190.65     7247.39     77.85 o
  -8   2  13      353.30      385.73     17.49 o
  -6   2  13     2330.20     2393.50     55.18 o
  -4   2  13     4654.50     4775.85     64.09 o
  -2   2  13    14247.48    13911.28    131.47 o
   0   2  13    12296.96    12372.06    148.14 o
   2   2  13     2795.07     2609.18     73.69 o
   4   2  13     1250.07     1081.10     55.53 o
   6   2  13      293.71      256.49     31.26 o
   8   2  13      418.92      376.16     40.89 o
 -19   3  13      144.63       71.39     27.61 o
 -17   3  13      373.70      295.49     33.03 o
 -15   3  13      508.50      508.39     39.89 o
 -13   3  13     6803.75     6966.87    129.16 o
 -11   3  13     3765.77     3762.35     64.24 o
  -9   3  13      543.27      557.31     21.90 o
  -7   3  13     2200.85     2168.78     53.00 o
  -5   3  13      495.69      474.75     29.73 o
  -3   3  13     4178.81     4140.81     70.49 o
  -1   3  13     1526.15     1486.11     51.77 o
   1   3  13      811.56      796.98     38.01 o
   3   3  13       26.76       54.97     21.93 o
   5   3  13      177.60       92.82     42.24 o
   7   3  13        3.23      -51.00     34.00 o
 -18   4  13      660.13      682.39     56.25 o
 -16   4  13      223.06      155.19     31.39 o
 -14   4  13       63.31       44.03     29.32 o
 -12   4  13        3.80       10.20     15.46 o
 -10   4  13      836.98      884.17     42.64 o
  -8   4  13     4273.61     4465.52     84.72 o
  -6   4  13     3768.64     3854.05     79.13 o
  -4   4  13     3752.80     3837.88     81.92 o
  -2   4  13       18.85       24.56     25.59 o
   0   4  13       95.45      104.82     26.85 o
   2   4  13      794.36      750.42     54.73 o
   4   4  13      513.64      570.92     51.15 o
   6   4  13      635.94      636.57     59.60 o
 -17   5  13      152.23      172.99     33.62 o
 -15   5  13      206.62      168.97     34.37 o
 -13   5  13     1322.65     1365.70     65.37 o
 -11   5  13     4240.99     4128.75    106.71 o
  -9   5  13     4229.78     4382.28    100.97 o
  -7   5  13     3591.36     3803.13     95.10 o
  -5   5  13      998.74     1037.79     49.20 o
  -3   5  13     1821.01     1904.88     60.47 o
  -1   5  13     3782.17     3755.93    102.65 o
   1   5  13      323.52      311.90     33.49 o
   3   5  13      153.85      128.33     33.93 o
   5   5  13      317.51      287.93     45.65 o
 -16   6  13        4.15      -43.47     33.91 o
 -14   6  13      623.28      595.97     55.51 o
 -12   6  13      662.82      712.07     45.14 o
 -10   6  13      875.31      982.22     52.16 o
  -8   6  13     1138.21     1095.69     54.48 o
  -6   6  13      671.57      602.54     44.00 o
  -4   6  13     1236.91     1083.03     54.09 o
  -2   6  13      552.19      541.52     41.55 o
   0   6  13      155.07      177.04     33.72 o
   2   6  13      192.26      221.41     39.82 o
   4   6  13      123.18      135.15     34.19 o
 -15   7  13      296.47      286.75     52.42 o
 -13   7  13        2.47       65.31     35.90 o
 -11   7  13      749.61      871.17     54.32 o
  -9   7  13       12.50        2.25     23.85 o
  -7   7  13      160.73      122.37     25.21 o
  -5   7  13        0.76      -38.86     30.42 o
  -3   7  13        0.58       -3.40     26.80 o
  -1   7  13      179.87      181.33     34.64 o
   1   7  13      594.77      637.82     65.38 o
   3   7  13      592.36      568.04     73.69 o
 -12   8  13      421.70      457.13     59.12 o
 -10   8  13      399.37      313.76     41.71 o
  -8   8  13      315.80      256.36     37.39 o
  -6   8  13      414.33      390.23     44.83 o
  -4   8  13      856.12      898.47     64.96 o
  -2   8  13      879.56      952.01     70.37 o
   0   8  13      853.48     1146.93     81.92 o
 -20   0  14     2345.50     2528.04    130.38 o
 -18   0  14       65.27       45.36     23.22 o
 -16   0  14       10.79        3.23     22.53 o
 -14   0  14     4668.43     4838.59    166.49 o
 -12   0  14    11299.31    11035.95    196.41 o
 -10   0  14     8899.98     8614.82    113.98 o
  -8   0  14    11802.33    12008.66    165.14 o
  -6   0  14     3197.04     3115.08     74.71 o
  -4   0  14       54.84       74.90     16.49 o
  -2   0  14     3453.72     3399.83     82.45 o
   0   0  14     5938.13     5635.35    133.83 o
   2   0  14     5293.34     4683.10    245.21 o
   4   0  14     2879.11     2730.96    111.87 o
   6   0  14      942.38     1084.53     86.46 o
   8   0  14     1031.42     1256.65    112.51 o
 -19   1  14      640.30      524.33     42.43 o
 -17   1  14        6.45        9.48     17.93 o
 -15   1  14       56.12       30.10     19.80 o
 -13   1  14     1208.00     1195.06     47.95 o
 -11   1  14     8535.15     8420.39     89.20 o
  -9   1  14     9978.57    10033.78     89.38 o
  -7   1  14     2749.51     2758.59     57.55 o
  -5   1  14     1766.35     1793.36     35.13 o
  -3   1  14      317.02      328.93     32.35 o
  -1   1  14      447.93      403.21     28.01 o
   1   1  14     1106.58     1098.03     39.76 o
   3   1  14      758.68      673.84     43.73 o
   5   1  14      833.72      771.02     48.12 o
   7   1  14      285.25      235.83     35.82 o
 -20   2  14      121.65       78.28     27.17 o
 -18   2  14       78.81      100.53     26.58 o
 -16   2  14      187.03      157.35     25.30 o
 -14   2  14      416.99      393.82     32.25 o
 -12   2  14      382.72      342.20     23.54 o
 -10   2  14        1.35      -13.85     11.72 o
  -8   2  14      311.44      296.76     18.85 o
  -6   2  14       12.08       37.68     13.71 o
  -4   2  14     1042.13     1160.95     31.74 o
  -2   2  14     4290.57     3997.85    129.07 o
   0   2  14     2614.88     2695.93     65.69 o
   2   2  14       48.02       29.55     20.68 o
   4   2  14       82.74        6.73     30.72 o
   6   2  14       99.13      -43.50     33.18 o
 -19   3  14      267.84      176.94     31.49 o
 -17   3  14      429.08      384.22     38.51 o
 -15   3  14     1987.32     1769.23     71.61 o
 -13   3  14     5059.06     4906.38    108.38 o
 -11   3  14     2792.79     2755.02     60.49 o
  -9   3  14     1836.50     1701.67     48.31 o
  -7   3  14     1909.26     1949.46     50.14 o
  -5   3  14     3376.93     3458.18     76.48 o
  -3   3  14     5838.41     5915.67    118.81 o
  -1   3  14     4785.47     5094.08     95.85 o
   1   3  14     4753.29     4812.26     99.49 o
   3   3  14     2524.51     2310.41     93.72 o
   5   3  14      458.73      335.19     42.29 o
   7   3  14      252.40      168.34     39.97 o
 -18   4  14        2.65      -49.37     32.91 o
 -16   4  14      888.96      828.72     58.16 o
 -14   4  14     2372.03     2244.92     89.48 o
 -12   4  14     4407.90     4452.37    100.06 o
 -10   4  14     2959.21     3092.42     90.14 o
  -8   4  14       65.77      144.70     22.50 o
  -6   4  14       24.95       26.10     17.36 o
  -4   4  14      518.54      483.58     33.40 o
  -2   4  14     3783.85     3737.01     90.48 o
   0   4  14     5349.77     5276.94    119.25 o
   2   4  14     1324.05     1219.31     58.99 o
   4   4  14      107.76       90.05     69.89 o
   6   4  14      198.80      150.28     38.50 o
 -17   5  14      160.29       76.11     29.65 o
 -15   5  14      117.67       35.73     34.02 o
 -13   5  14        5.61        4.84     22.93 o
 -11   5  14       28.26       61.37     23.28 o
  -9   5  14       23.20       82.66     24.61 o
  -7   5  14      435.03      373.43     36.49 o
  -5   5  14       47.07       24.41     19.14 o
  -3   5  14       37.30       46.26     21.98 o
  -1   5  14       22.10       46.43     25.63 o
   1   5  14       26.44       30.46     23.05 o
   3   5  14       30.66       23.45     34.04 o
   5   5  14       26.36        0.56     31.73 o
 -16   6  14      761.79      658.01     63.63 o
 -14   6  14      964.25      835.42     69.68 o
 -12   6  14     1063.77     1084.68     62.64 o
 -10   6  14     2367.75     2224.46     74.23 o
  -8   6  14     1019.92      903.47     51.62 o
  -6   6  14      238.19      270.45     33.98 o
  -4   6  14     1636.81     1733.62     64.31 o
  -2   6  14     1283.08     1306.01     62.45 o
   0   6  14     1475.79     1575.40     80.53 o
   2   6  14      698.22      787.39     77.60 o
   4   6  14       41.48       21.56     32.20 o
 -13   7  14     1356.27     1478.64     84.82 o
 -11   7  14     1841.35     2070.57     77.32 o
  -9   7  14      408.49      385.99     37.42 o
  -7   7  14      264.48      220.47     32.85 o
  -5   7  14      446.40      409.23     44.89 o
  -3   7  14     1052.83     1052.71     68.49 o
  -1   7  14     1702.29     1708.65     78.57 o
   1   7  14     1322.43     1405.17    102.45 o
 -10   8  14        7.20       19.67     27.26 o
  -8   8  14       67.29       -2.65     33.02 o
  -6   8  14      235.11      165.46     36.74 o
  -4   8  14       12.76      -35.94     33.22 o
  -2   8  14      442.41      421.80     50.68 o
 -19   1  15      413.47      414.92     36.24 o
 -17   1  15      441.29      421.44     33.99 o
 -15   1  15      613.08      569.11     36.17 o
 -13   1  15      417.30      409.16     37.40 o
 -11   1  15     4346.33     4300.42     64.05 o
  -9   1  15     5574.28     5481.13     76.03 o
  -7   1  15      317.29      260.65     18.07 o
  -5   1  15     1020.36     1130.12     29.91 o
  -3   1  15     5309.77     5396.31     98.74 o
  -1   1  15     7045.56     7155.93    104.03 o
   1   1  15     3392.35     3088.44    102.94 o
   3   1  15      422.75      334.26     39.15 o
   5   1  15      118.33      112.28     31.66 o
   7   1  15      210.29      263.56     39.29 o
 -20   2  15     1228.81     1374.18     73.10 o
 -18   2  15      899.38      957.93     52.92 o
 -16   2  15      636.91      689.34     43.84 o
 -14   2  15     1691.51     1719.75     62.51 o
 -12   2  15     3582.23     3636.20     90.80 o
 -10   2  15     3482.85     3576.45     57.52 o
  -8   2  15     6172.32     6169.23     75.57 o
  -6   2  15     2365.54     2533.03     55.78 o
  -4   2  15     2241.14     2203.95     46.68 o
  -2   2  15     4831.55     4942.45     89.89 o
   0   2  15     5405.76     5559.84    102.54 o
   2   2  15     5237.77     4971.41    219.75 o
   4   2  15      664.78      621.14     50.30 o
   6   2  15       65.97        3.73     29.89 o
 -19   3  15      225.66      197.94     32.38 o
 -17   3  15      453.28      486.03     43.24 o
 -15   3  15        0.47        7.07     22.57 o
 -13   3  15       65.35       34.42     21.71 o
 -11   3  15      333.15      388.41     25.63 o
  -9   3  15      121.54      125.19     19.30 o
  -7   3  15       40.66       44.67     16.62 o
  -5   3  15      775.75      739.52     38.42 o
  -3   3  15     1380.66     1384.16     53.72 o
  -1   3  15     6914.44     6992.80    116.21 o
   1   3  15     1521.12     1424.73     63.88 o
   3   3  15       32.34       25.45     23.51 o
   5   3  15        0.97      -25.22     35.07 o
 -18   4  15       10.14      -47.69     34.29 o
 -16   4  15       67.20      -35.04     31.10 o
 -14   4  15      438.79      438.58     46.99 o
 -12   4  15     1735.06     1536.53     71.21 o
 -10   4  15     3977.86     3984.06     87.54 o
  -8   4  15     2355.95     2262.54     66.33 o
  -6   4  15     2675.35     2586.76     66.61 o
  -4   4  15       74.38       76.88     19.07 o
  -2   4  15       86.67       94.65     24.78 o
   0   4  15      739.42      707.28     44.26 o
   2   4  15     1169.20     1166.02     64.41 o
   4   4  15     1240.81     1285.86     77.83 o
 -17   5  15        0.81      -53.01     35.34 o
 -15   5  15        1.59      -58.87     39.24 o
 -13   5  15     2913.45     2853.83     96.03 o
 -11   5  15     8032.42     8300.89    157.60 o
  -9   5  15     8696.93     9140.47    154.35 o
  -7   5  15     2181.88     2095.36     94.56 o
  -5   5  15      138.71      108.49     26.16 o
  -3   5  15     2398.02     2370.34     78.65 o
  -1   5  15     3772.84     3814.81    110.05 o
   1   5  15     2923.59     3145.97     99.69 o
   3   5  15     1616.68     1682.36    102.31 o
 -16   6  15       71.77      -48.62     40.58 o
 -14   6  15      106.76       59.60     31.04 o
 -12   6  15     2218.10     2384.59     92.25 o
 -10   6  15     3154.83     3152.25    111.06 o
  -8   6  15     1821.54     1780.18     71.52 o
  -6   6  15      733.92      702.10     47.54 o
  -4   6  15      144.23      121.76     26.59 o
  -2   6  15       11.64      -17.22     27.51 o
   0   6  15     1502.28     1497.88     69.54 o
   2   6  15     1580.33     1811.38     91.74 o
 -13   7  15      309.56      275.53     48.94 o
 -11   7  15       49.40       64.72     29.70 o
  -9   7  15      496.75      568.43     45.40 o
  -7   7  15      332.83      346.28     40.72 o
  -5   7  15      833.81      836.18     59.10 o
  -3   7  15       50.39       43.08     28.66 o
  -1   7  15       29.09       39.01     31.85 o
 -10   8  15      232.54      183.85     37.57 o
  -8   8  15      385.46      395.00     47.45 o
  -6   8  15      710.56      788.38     63.44 o
  -4   8  15      658.88      771.28     60.81 o
 -20   0  16      410.59      339.36     47.68 o
 -18   0  16      335.14      287.41     39.20 o
 -16   0  16        2.82        9.19     23.09 o
 -14   0  16     3050.41     2999.51    123.39 o
 -12   0  16    32043.73    31249.83    399.56 o
 -10   0  16    24692.47    23953.48    337.06 o
  -8   0  16     7670.64     7888.03    143.78 o
  -6   0  16     3517.26     3966.33    106.24 o
  -4   0  16     2079.71     2224.34     85.33 o
  -2   0  16     3831.62     3913.10    101.72 o
   0   0  16     4946.06     5209.18    146.61 o
   2   0  16     3567.16     3533.75    213.01 o
   4   0  16     2571.23     2633.32    155.79 o
   6   0  16      192.79      104.07     49.46 o
 -19   1  16       84.76      106.37     27.32 o
 -17   1  16      129.57      113.01     21.02 o
 -15   1  16      271.25      224.11     25.07 o
 -13   1  16     2349.00     2335.87     67.34 o
 -11   1  16     9507.44     9769.23    148.44 o
  -9   1  16    10246.04     9966.74    130.16 o
  -7   1  16      959.43      973.52     33.44 o
  -5   1  16        7.76       23.62     10.69 o
  -3   1  16      193.63      255.14     24.51 o
  -1   1  16     2550.66     2587.54     64.78 o
   1   1  16     5369.85     5089.16    167.53 o
   3   1  16     1555.44     1435.44     77.46 o
   5   1  16      154.85       64.14     30.40 o
 -20   2  16      408.17      498.18     51.04 o
 -18   2  16      917.13      908.36     54.28 o
 -16   2  16      623.84      609.36     41.64 o
 -14   2  16       37.65       21.33     20.14 o
 -12   2  16       30.46       29.94     15.36 o
 -10   2  16       10.43        5.54     13.36 o
  -8   2  16       57.85       96.59     19.78 o
  -6   2  16      958.65      961.11     36.90 o
  -4   2  16     2052.15     2016.12     54.52 o
  -2   2  16      203.83      192.51     21.44 o
   0   2  16        2.58        9.42     19.32 o
   2   2  16       28.99      -15.41     28.68 o
   4   2  16       12.99      -31.00     31.56 o
 -19   3  16     1322.20     1433.82     74.02 o
 -17   3  16     1670.85     1719.57     75.85 o
 -15   3  16      482.13      476.95     39.86 o
 -13   3  16      353.41      330.40     31.58 o
 -11   3  16     1920.80     1961.00     54.52 o
  -9   3  16     4890.76     4891.50     86.31 o
  -7   3  16     7791.02     7836.57    111.98 o
  -5   3  16     1514.98     1567.77     50.68 o
  -3   3  16       21.39       49.35     20.71 o
  -1   3  16     2214.16     2225.98     72.12 o
   1   3  16     2121.98     2013.02     68.78 o
   3   3  16      888.75      856.58     62.68 o
   5   3  16      423.28      387.45     48.30 o
 -18   4  16      246.58      205.82     32.67 o
 -16   4  16       46.65        5.31     28.04 o
 -14   4  16      582.84      612.17     58.32 o
 -12   4  16     3148.28     3219.58     86.41 o
 -10   4  16     5567.20     5845.46    114.91 o
  -8   4  16     2190.99     2468.35     72.30 o
  -6   4  16       16.61        8.27     18.05 o
  -4   4  16     2221.63     2195.16     82.97 o
  -2   4  16     1084.01     1048.13     80.09 o
   0   4  16        3.82       25.44     20.13 o
   2   4  16      644.01      764.81     53.36 o
   4   4  16      335.00      337.36     56.03 o
 -17   5  16        6.18      -58.20     38.80 o
 -15   5  16       96.75       37.36     33.70 o
 -13   5  16       47.99       47.78     35.78 o
 -11   5  16      407.95      472.26     44.86 o
  -9   5  16      164.03      164.93     28.90 o
  -7   5  16       55.40        1.52     26.44 o
  -5   5  16      193.21      122.50     24.83 o
  -3   5  16      753.16      751.25     45.89 o
  -1   5  16      169.65      142.62     28.03 o
   1   5  16       71.97      101.09     32.40 o
   3   5  16        0.37       20.90     40.78 o
 -16   6  16      517.05      556.40     62.38 o
 -14   6  16      262.57      169.39     37.06 o
 -12   6  16      214.25      153.03     31.35 o
 -10   6  16      275.10      274.16     31.27 o
  -8   6  16      325.91      380.53     37.31 o
  -6   6  16     1669.21     1732.81     71.77 o
  -4   6  16      915.58      981.66     58.20 o
  -2   6  16     1035.74     1053.39     59.91 o
   0   6  16      829.49      997.04     61.19 o
 -13   7  16      206.55      159.43     39.28 o
 -11   7  16      221.74      292.81     40.31 o
  -9   7  16     2346.25     2400.14    115.76 o
  -7   7  16     1570.30     1674.98     74.36 o
  -5   7  16      450.76      526.78     65.53 o
  -3   7  16      713.78      685.19     67.19 o
 -19   1  17     1601.65     1539.91     67.19 o
 -17   1  17      517.58      549.23     39.20 o
 -15   1  17      828.34      835.51     45.08 o
 -13   1  17     1667.81     1604.70     57.12 o
 -11   1  17      999.14      845.17     36.45 o
  -9   1  17     2124.43     2095.11     59.31 o
  -7   1  17     5968.95     6090.95     92.18 o
  -5   1  17     2417.80     2426.08     68.00 o
  -3   1  17      789.62      795.79     38.35 o
  -1   1  17      776.44      774.42     42.30 o
   1   1  17     1506.68     1505.92     70.22 o
   3   1  17     2182.27     2253.88     98.77 o
 -20   2  17     2737.07     3060.08    108.61 o
 -18   2  17     2504.79     2582.27     87.90 o
 -16   2  17      394.31      343.88     32.20 o
 -14   2  17        4.00      -11.42     18.70 o
 -12   2  17      422.28      372.23     26.59 o
 -10   2  17     9203.89     9105.36    122.14 o
  -8   2  17    11181.50    11347.02    142.33 o
  -6   2  17     2706.63     2862.76     67.66 o
  -4   2  17     1128.88     1185.53     54.12 o
  -2   2  17      898.45      865.76     40.50 o
   0   2  17     1491.02     1395.82     56.45 o
   2   2  17     1262.15     1193.70     80.77 o
   4   2  17      935.78     1026.20     66.26 o
 -19   3  17      812.00     1051.56     71.95 o
 -17   3  17      711.68      754.65     51.91 o
 -15   3  17        3.77        1.71     24.65 o
 -13   3  17       59.31       15.95     21.72 o
 -11   3  17        5.55      -11.99     20.93 o
  -9   3  17       34.14       73.72     19.67 o
  -7   3  17     2089.65     2061.97     58.41 o
  -5   3  17      459.10      440.77     32.37 o
  -3   3  17      485.42      380.74     31.28 o
  -1   3  17      173.66      166.29     25.36 o
   1   3  17      101.66       63.80     23.02 o
   3   3  17      151.91       97.00     37.69 o
 -18   4  17       15.91       46.67     29.47 o
 -16   4  17      370.55      305.36     39.96 o
 -14   4  17     1001.82      981.77     62.63 o
 -12   4  17     2109.09     2064.67     77.23 o
 -10   4  17      968.46      917.84     49.29 o
  -8   4  17      790.77      758.13     37.65 o
  -6   4  17      230.00      183.16     22.43 o
  -4   4  17       35.78       25.22     25.51 o
  -2   4  17     1241.73     1255.18     62.41 o
   0   4  17     1486.84     1630.41     74.10 o
   2   4  17     1198.99     1278.52     83.31 o
 -17   5  17      209.23      127.31     42.02 o
 -15   5  17     1170.53     1211.13     78.11 o
 -13   5  17     2342.70     2397.64     95.91 o
 -11   5  17     3101.07     3369.60     96.10 o
  -9   5  17     1160.64     1118.50     58.18 o
  -7   5  17      254.96      192.75     28.30 o
  -5   5  17     1135.95     1010.88     50.53 o
  -3   5  17      511.54      489.91     42.07 o
  -1   5  17      963.46     1121.72     60.55 o
   1   5  17     1852.04     1933.67    100.41 o
 -14   6  17       23.16      -13.94     35.38 o
 -12   6  17      620.90      692.21     59.49 o
 -10   6  17     1376.01     1459.21     72.40 o
  -8   6  17     1021.16     1157.81     62.97 o
  -6   6  17        1.30       -8.12     29.08 o
  -4   6  17       21.07      -42.00     33.48 o
  -2   6  17      296.06      225.59     32.02 o
 -11   7  17       37.93       23.65     30.71 o
  -9   7  17      159.76      196.71     33.23 o
  -7   7  17      206.58      219.33     34.42 o
  -5   7  17      334.48      295.20     50.09 o
 -20   0  18      132.79       51.85     44.84 o
 -18   0  18      872.01      919.80     80.24 o
 -16   0  18     2779.64     2822.32    129.41 o
 -14   0  18      555.75      585.83     59.60 o
 -12   0  18       65.58       38.11     26.37 o
 -10   0  18     3103.46     2962.51    130.36 o
  -8   0  18     3597.90     3476.53    108.45 o
  -6   0  18     2217.18     2173.97     82.14 o
  -4   0  18     3170.81     3207.21    101.82 o
  -2   0  18     1827.17     1818.80    138.45 o
   0   0  18     4741.09     4598.72    208.76 o
   2   0  18     3428.89     3715.00    176.96 o
 -19   1  18      294.19      337.49     37.13 o
 -17   1  18      965.39     1053.31     54.15 o
 -15   1  18      167.89       88.67     23.11 o
 -13   1  18      840.77      851.45     49.78 o
 -11   1  18     1330.03     1272.99     50.15 o
  -9   1  18      392.54      364.66     28.22 o
  -7   1  18      716.01      746.05     40.45 o
  -5   1  18      158.01      169.61     24.14 o
  -3   1  18      945.88      908.34     44.13 o
  -1   1  18     2218.28     2050.73     82.01 o
   1   1  18     1183.77     1156.58     70.60 o
   3   1  18      942.03      906.84     67.56 o
 -18   2  18       60.00       65.42     30.55 o
 -16   2  18        0.68      -41.41     27.61 o
 -14   2  18        6.14       -4.64     23.09 o
 -12   2  18      430.24      345.57     35.39 o
 -10   2  18      470.88      536.92     29.66 o
  -8   2  18      589.66      626.90     36.69 o
  -6   2  18      914.21      853.81     47.63 o
  -4   2  18      113.51       82.44     23.14 o
  -2   2  18       52.51       29.50     22.59 o
   0   2  18      143.20      104.62     45.20 o
   2   2  18        0.32       10.87     35.01 o
 -19   3  18     1820.00     2021.82     98.26 o
 -17   3  18      942.98      953.25     64.67 o
 -15   3  18      134.67      106.24     34.20 o
 -13   3  18      154.31       87.75     24.92 o
 -11   3  18     3560.65     3428.93    103.78 o
  -9   3  18     8880.26     8983.36    132.04 o
  -7   3  18     4960.86     4837.66    103.30 o
  -5   3  18     1323.07     1361.83     59.80 o
  -3   3  18      272.02      225.33     28.38 o
  -1   3  18      374.53      311.18     37.96 o
   1   3  18     1500.79     1545.54     75.70 o
 -18   4  18     1286.08     1485.55     84.51 o
 -16   4  18      242.71      247.26     37.54 o
 -14   4  18       61.11       81.76     28.26 o
 -12   4  18      273.03      266.16     36.19 o
 -10   4  18     2520.93     2572.32     78.21 o
  -8   4  18     6078.41     6400.02    111.65 o
  -6   4  18     3491.92     3513.80     87.47 o
  -4   4  18      664.31      713.64     46.60 o
  -2   4  18      695.05      679.10     45.02 o
   0   4  18      997.86      996.63     60.66 o
 -15   5  18       71.93       28.66     31.54 o
 -13   5  18       22.48        1.24     29.09 o
 -11   5  18       39.44       36.88     25.07 o
  -9   5  18      208.44      190.67     26.56 o
  -7   5  18      175.25      140.79     28.62 o
  -5   5  18      225.41      130.41     26.88 o
  -3   5  18      262.07      244.43     31.62 o
  -1   5  18        1.58       -4.80     27.79 o
 -14   6  18      534.27      442.84     49.38 o
 -12   6  18      854.68      724.45     56.83 o
 -10   6  18      177.35      157.56     33.76 o
  -8   6  18     1141.74     1241.03     67.96 o
  -6   6  18     1784.81     1821.18     82.37 o
  -4   6  18      786.92      685.01     54.74 o
  -2   6  18      330.53      276.97     34.65 o
  -9   7  18     1714.13     1838.61     87.46 o
  -7   7  18     1301.33     1525.05     89.28 o
 -19   1  19     1374.93     1426.09     71.93 o
 -17   1  19     1267.94     1247.68     65.02 o
 -15   1  19      523.62      451.90     39.80 o
 -13   1  19     1658.18     1470.80     91.34 o
 -11   1  19     2286.21     2040.08     67.87 o
  -9   1  19     4204.43     3910.63     80.21 o
  -7   1  19     6428.16     6256.67    119.80 o
  -5   1  19     2653.36     2741.48     76.57 o
  -3   1  19      272.25      292.46     30.48 o
  -1   1  19      107.22      111.23     31.22 o
   1   1  19      238.87      179.43     39.51 o
 -18   2  19     1435.40     1427.25     73.18 o
 -16   2  19      336.93      252.42     39.76 o
 -14   2  19       67.82       54.50     23.90 o
 -12   2  19     1878.02     1694.33     82.35 o
 -10   2  19     6675.72     6267.59    216.71 o
  -8   2  19     5986.63     5992.59    122.77 o
  -6   2  19     3282.22     3270.70     92.35 o
  -4   2  19      879.75      885.78     59.35 o
  -2   2  19      568.73      498.17     40.30 o
   0   2  19      662.74      578.35     51.35 o
   2   2  19     1047.16     1200.51     85.83 o
 -17   3  19        8.92        0.32     32.18 o
 -15   3  19       27.38       10.53     27.33 o
 -13   3  19       45.01       20.74     27.27 o
 -11   3  19      927.68      981.68     49.36 o
  -9   3  19     3404.57     3426.08     78.41 o
  -7   3  19     1559.19     1594.68     65.82 o
  -5   3  19      318.43      290.65     31.47 o
  -3   3  19       13.10      -18.21     20.24 o
  -1   3  19      192.70      107.25     27.58 o
   1   3  19       98.49       74.72     32.75 o
 -16   4  19      683.45      773.38     62.10 o
 -14   4  19      566.44      608.97     54.27 o
 -12   4  19       72.72       34.16     25.18 o
 -10   4  19        5.12      -39.62     26.41 o
  -8   4  19       57.34       66.64     23.95 o
  -6   4  19      199.25      272.70     30.68 o
  -4   4  19      720.41      739.31     48.53 o
  -2   4  19      495.68      508.52     40.75 o
   0   4  19      438.09      410.89     40.24 o
 -15   5  19     1356.43     1382.31     86.19 o
 -13   5  19      333.69      358.23     44.62 o
 -11   5  19      122.16       75.40     25.57 o
  -9   5  19      392.67      465.25     40.04 o
  -7   5  19     1797.42     1968.56     82.66 o
  -5   5  19     2044.43     2140.51     80.56 o
  -3   5  19     1375.18     1634.27     68.38 o
 -12   6  19       31.34        6.01     28.93 o
 -10   6  19      299.75      322.18     40.93 o
  -8   6  19      448.20      453.92     46.09 o
  -6   6  19      378.91      420.82     45.42 o
 -18   0  20     4000.56     4142.50    167.63 o
 -16   0  20     8318.51     8666.97    233.64 o
 -14   0  20     1252.45     1278.97     87.00 o
 -12   0  20      722.34      532.36     58.42 o
 -10   0  20       53.50       44.44     24.74 o
  -8   0  20     3917.91     3912.32    143.35 o
  -6   0  20     6139.92     6041.99    181.61 o
  -4   0  20     1894.52     2160.92    111.55 o
  -2   0  20      266.55      320.68     62.07 o
   0   0  20      466.00      419.56     68.33 o
 -19   1  20     1803.94     1956.77     85.51 o
 -17   1  20     1571.71     1701.16     76.08 o
 -15   1  20      456.46      444.13     41.62 o
 -13   1  20      197.66      137.08     25.81 o
 -11   1  20      109.73       97.24     21.66 o
  -9   1  20       62.25       48.60     24.03 o
  -7   1  20     1308.23     1252.18     59.01 o
  -5   1  20     1822.38     1936.10     74.43 o
  -3   1  20     1073.43      943.98     57.49 o
  -1   1  20        6.75        3.38     28.23 o
 -18   2  20       24.17      -50.18     33.45 o
 -16   2  20       22.06      -25.80     30.10 o
 -14   2  20      664.94      529.25     42.37 o
 -12   2  20     1057.34      938.10     53.98 o
 -10   2  20      959.68     1012.05     49.02 o
  -8   2  20     1074.77      986.50     52.49 o
  -6   2  20      146.71       98.63     24.80 o
  -4   2  20      268.04      194.02     28.24 o
  -2   2  20      464.70      432.87     44.53 o
   0   2  20      118.26       90.96     35.47 o
 -17   3  20      580.91      553.76     50.59 o
 -15   3  20      823.91      841.96     59.00 o
 -13   3  20     1196.59     1270.59     67.84 o
 -11   3  20     2757.18     2883.18     97.31 o
  -9   3  20     3041.33     3237.62     86.23 o
  -7   3  20     1668.04     1734.17     70.38 o
  -5   3  20     1738.42     1791.11     67.50 o
  -3   3  20     1106.69     1118.79     57.46 o
  -1   3  20      727.15      756.48     59.55 o
 -16   4  20     1869.59     2090.24     96.46 o
 -14   4  20      554.32      622.26     55.91 o
 -12   4  20      135.87      101.93     30.12 o
 -10   4  20       51.91       59.43     30.67 o
  -8   4  20     1378.30     1410.60     59.44 o
  -6   4  20     2437.84     2522.27     78.96 o
  -4   4  20      169.21      165.35     31.24 o
  -2   4  20       43.50       21.55     30.53 o
 -13   5  20       20.08      -13.11     30.41 o
 -11   5  20       44.00       21.59     30.77 o
  -9   5  20       50.62        1.47     32.58 o
  -7   5  20       15.80        0.15     26.58 o
  -5   5  20       62.91      106.19     30.76 o
 -10   6  20      708.97      617.91     55.69 o
  -8   6  20      586.79      526.87     46.90 o
 -17   1  21     1596.84     1574.09     76.94 o
 -15   1  21      516.68      462.79     46.24 o
 -13   1  21        3.67      -10.27     22.02 o
 -11   1  21      424.45      376.60     47.74 o
  -9   1  21     1871.16     1828.75     67.49 o
  -7   1  21     1814.12     1786.67     72.45 o
  -5   1  21     1282.10     1282.40     63.31 o
  -3   1  21      765.04      935.91     63.71 o
  -1   1  21      658.01      733.71     71.21 o
 -18   2  21      462.23      392.50     40.81 o
 -16   2  21     1530.20     1547.29     75.02 o
 -14   2  21     1942.28     1849.14     78.40 o
 -12   2  21     1619.32     1632.44     71.75 o
 -10   2  21      613.61      623.66     47.16 o
  -8   2  21     1103.76     1114.94     57.00 o
  -6   2  21     2613.22     2621.57     87.48 o
  -4   2  21     1638.50     1660.41     76.39 o
  -2   2  21      421.13      391.33     46.53 o
 -17   3  21      170.59      203.80     37.15 o
 -15   3  21      191.10      222.25     37.11 o
 -13   3  21        3.71       35.11     32.33 o
 -11   3  21       26.17       66.55     33.86 o
  -9   3  21     1025.23      912.40     52.18 o
  -7   3  21      560.76      538.22     43.25 o
  -5   3  21        7.27      -11.70     26.67 o
  -3   3  21      174.47      128.94     29.79 o
 -14   4  21      129.05       67.53     34.65 o
 -12   4  21       71.33       60.77     30.35 o
 -10   4  21      166.73       98.18     31.72 o
  -8   4  21      558.86      585.52     42.14 o
  -6   4  21      920.57      994.25     59.34 o
  -4   4  21      547.03      521.24     44.22 o
 -13   5  21       21.74       -8.16     34.23 o
 -11   5  21       54.46       28.04     40.21 o
  -9   5  21     1416.66     1378.68     84.20 o
  -7   5  21     2240.44     2422.82     91.26 o
 -16   0  22      598.82      780.63     76.13 o
 -14   0  22      764.44      804.32     81.52 o
 -12   0  22     2064.81     2079.53    146.60 o
 -10   0  22     1737.94     1665.40    106.84 o
  -8   0  22     4572.24     4693.82    167.47 o
  -6   0  22     3130.78     3300.26    143.65 o
  -4   0  22     1544.95     1836.48    126.45 o
 -17   1  22      520.45      576.50     50.01 o
 -15   1  22      952.39      935.38     59.09 o
 -13   1  22       47.87        8.18     30.38 o
 -11   1  22      208.49      155.78     34.02 o
  -9   1  22      717.02      743.89     47.67 o
  -7   1  22     1679.35     1774.68     74.14 o
  -5   1  22     2112.26     2072.55     82.72 o
  -3   1  22      197.24      200.18     38.39 o
 -16   2  22      286.52      247.93     36.36 o
 -14   2  22      376.64      306.79     39.91 o
 -12   2  22       80.82      113.04     35.77 o
 -10   2  22        0.28      -28.21     30.77 o
  -8   2  22       70.99       21.52     23.34 o
  -6   2  22       29.31        8.07     28.80 o
  -4   2  22       92.80       80.11     30.32 o
 -15   3  22     1775.19     1781.69     87.04 o
 -13   3  22     1422.51     1485.07    103.06 o
 -11   3  22      124.49      101.66     37.37 o
  -9   3  22      280.61      287.33     34.30 o
  -7   3  22      953.63      963.40     56.16 o
  -5   3  22      794.15      767.96     54.94 o
 -12   4  22      643.04      655.78     74.28 o
 -10   4  22      606.68      552.80     59.47 o
  -8   4  22      260.14      246.24     35.82 o
 -15   1  23     2475.54     2648.40    124.95 o
 -13   1  23      945.84      915.94     74.96 o
 -11   1  23      253.08      249.19     41.32 o
  -9   1  23      275.03      205.68     39.85 o
  -7   1  23      522.92      570.37     46.82 o
  -5   1  23     1046.49     1115.54     72.74 o
 -14   2  23     2724.91     2961.78    147.96 o
 -12   2  23      630.49      790.32     75.35 o
 -10   2  23       23.67       -3.05     26.54 o
  -8   2  23      177.34      148.30     28.35 o
  -6   2  23     1118.74     1136.08     66.50 o
 -13   3  23      162.81      172.05     48.39 o
 -11   3  23      229.62      181.78     45.31 o
  -9   3  23      380.02      256.03     36.39 o
 -14   0  24      556.29      495.48     84.30 o
 -12   0  24     1669.70     1666.99    142.63 o
 -10   0  24     2111.54     2329.25    171.60 o
  -8   0  24     1131.10     1073.46     85.83 o
 -13   1  24      930.65     1050.65     82.03 o
 -11   1  24      518.43      519.70     54.28 o
  -9   1  24      375.94      380.03     43.41 o
 -12   2  24        5.98      -23.89     38.02 o
 -10   2  24       76.61       22.44     38.63 o
 
